# Supplementary material for: Uterine Tissue Metabonomics Combined with 16S rRNA Gene Sequencing To Analyze the Changes of Gut Microbiota in Mice with Endometritis and the Intervention Effect of Tau Interferon
Source: Microbiol Spectr. 2023 Apr 17;11(3):e00409-23. doi: 10.1128/spectrum.00409-23 (PMC10269590; doi:10.1128/spectrum.00409-23)
Supplement: Supplemental file 2 — Supplemental material. Download spectrum.00409-23-s0002.xlsx, XLSX file, 1.5 MB [file spectrum.00409-23-s0002.xlsx]

## Sheet: Sheet1
MWY-19-098D-08杭州鸣耘29例组织广靶代谢组检测结题报告
Index	Compounds	物质	Class I	物质一级分类	Class II	物质二级分类	Q1 (Da)	Molecular Weight (Da)	Ionization model	Formula	CG1	CG2	CG3	CG4	CG5	CG6	ECO1	ECO2	ECO3	ECO4	ECO5	ECO6	IF6-1	IF6-2	IF6-3	IF6-4	IF6-5	IF6-6	IF12-1	IF12-3	IF12-4	IF12-5	IF12-6	IF24-1	IF24-2	IF24-3	IF24-4	IF24-5	IF24-6	mix01	mix02	mix03	mix04	cpd_ID	HMDB	Pubchem CID	CAS	ChEBI	Metlin
MEDN0005	L-Threonine	L-苏氨酸	Amino acid and Its metabolomics	氨基酸及其代谢物	Amino acids	氨基酸	118.05	119.058	[M-H]-	C4H9NO3	2460700	2724300	2877800	2786600	2747900	3383600	3207700	3021800	2808500	3173700	2321700	2755000	2710100	2101700	2886100	2507900	2593200	2901400	2029500	1734200	3209400	2658200	2694500	2408900	3215800	3223800	2655300	2427400	2860500	2231700	2449600	2712200	2408000	C00188	HMDB0000167	6288	72-19-5	16857	32
MEDN0007	L-Arginine	L-精氨酸	Amino acid and Its metabolomics	氨基酸及其代谢物	Amino acids	氨基酸	173.104	174.112	[M-H]-	C6H14N4O2	3819400	32597	3229800	1845000	20877	896430	1445200	1435600	3756700	620510	128400	2614800	3168200	2336600	489620	2021500	1552600	3539700	1088900	90588	3323100	907220	1483500	2537700	2889300	745210	2155200	485960	3449300	1743500	1775400	1741700	1791100	C00062	HMDB0000517	6322	74-79-3	16467	5502
MEDN0009	L-Aspartic Acid	L-天冬氨酸	Amino acid and Its metabolomics	氨基酸及其代谢物	Amino acids	氨基酸	132.03	133.038	[M-H]-	C4H7NO4	25147000	24613000	31609000	41632000	23213000	32423000	28578000	35008000	37135000	30665000	24195000	39712000	45399000	38580000	33096000	44344000	49159000	49203000	39646000	30804000	42271000	51162000	48418000	45073000	44158000	41379000	38621000	30681000	45818000	30735000	36051000	38217000	39670000	C00049	HMDB0000191	5960	56-84-8	17053	5206
MEDN0010	L-Citrulline	L-瓜氨酸	Amino acid and Its metabolomics	氨基酸及其代谢物	Amino acids	氨基酸	174.088	175.096	[M-H]-	C6H13N3O3	2518100	3567700	2272700	1451600	3622000	2242800	2177300	1975700	1692500	2442000	1799900	1465500	1235500	1018100	1673700	1586100	1868000	1339000	1770800	1230200	1215900	1554300	2086400	1377200	1218900	1537200	1492200	1784100	885470	1717600	1631500	1753700	1727500	C00327	HMDB0000904	9750	372-75-8	16349	16
MEDN0012	L-Histidine	L-组氨酸	Amino acid and Its metabolomics	氨基酸及其代谢物	Amino acids	氨基酸	154.062	155.07	[M-H]-	C6H9N3O2	1253000	1228500	1168200	1736700	1145000	1703000	1767900	1524600	1986300	1466000	997740	1810700	1901000	1195500	1942700	1791900	1271200	1658700	1176800	806120	1626800	1576900	1156000	1881900	2020700	2147600	1365300	1116500	1566400	1332700	1506500	1563400	1454300	C00135	HMDB0000177	6274	71-00-1	15971	21
MEDN0015	L-Phenylalanine	L-苯丙氨酸	Amino acid and Its metabolomics	氨基酸及其代谢物	Amino acids	氨基酸	164.071	165.079	[M-H]-	C9H11NO2	43639000	48068000	38542000	52042000	47045000	44084000	50498000	43170000	52722000	45429000	34581000	51976000	49630000	37789000	53785000	52187000	34167000	46707000	33907000	35068000	47638000	45132000	30532000	55805000	60278000	62733000	40744000	40157000	46499000	46173000	47371000	48590000	48544000	C00079	HMDB0000159	6140	63-91-2	17295	28
MEDN0017	L-Pyroglutamic Acid	L-焦谷氨酸	Amino acid and Its metabolomics	氨基酸及其代谢物	Amino acid derivatives	氨基酸衍生物	128.035	129.043	[M-H]-	C5H7NO3	205690	163210	182320	306680	230060	305620	175250	132590	134350	241810	205640	250320	202010	89979	164810	141990	100980	107670	198160	294570	198130	226810	106750	261060	216560	157130	172690	164930	108020	165240	152990	181200	215700	C01879	HMDB0000267	7405	98-79-3	-	-
MEDN0019	L-Tryptophan	L-色氨酸	Amino acid and Its metabolomics	氨基酸及其代谢物	Amino acids	氨基酸	203.082	204.09	[M-H]-	C11H12N2O2	10443000	12195000	9477600	11290000	11573000	9388500	13685000	10712000	11765000	11175000	7863300	10398000	8409300	7508700	12130000	9143700	7088900	8834700	6880700	6851300	7870500	6591000	4601900	9360600	10100000	10995000	6879700	7836600	7624600	9331400	9654500	9239000	8559600	C00078	HMDB0000929	6305	73-22-3	16828	5879
MEDN0025	3-Hydroxy-3-Methylpentane-1,5-Dioic Acid	3-羟基-3-甲基谷氨酸	Amino acid and Its metabolomics	氨基酸及其代谢物	Amino acid derivatives	氨基酸衍生物	161.045	162.053	[M-H]-	C6H10O5	94506	76229	86247	67221	80863	104420	215860	103490	276840	218350	74645	98252	110520	103510	124810	130590	61446	97833	84030	59821	83817	127460	83327	113290	93877	94007	120920	80016	108430	114090	119710	98526	118960	C03761	HMDB0000355	1662	503-49-1	16831	5344
MEDN0028	4-Hydroxy-L-Glutamic Acid	4-羟基-L-谷氨酸	Amino acid and Its metabolomics	氨基酸及其代谢物	Amino acid derivatives	氨基酸衍生物	162.04	163.032	[M-H]-	C5H9NO5	29204	22239	9	33049	13686	18455	43322	34437	30705	33025	23226	19923	24842	27640	29483	18448	16613	22192	17200	16619	23479	13994	32873	31888	22177	15331	26235	34968	23426	20423	12828	21335	26456	C03079	HMDB0002273	5460078	2485-33-8	16338	6586
MEDN0032	Allantoin	尿囊素	Organic acid And Its derivatives	有机酸及其衍生物	Organicacid and Its derivatives	有机酸及其衍生物	157.036	158.044	[M-H]-	C4H6N4O3	1086400	2026600	2095600	2766200	1370300	2758600	3469200	2813800	4373900	2336900	2405200	3178500	1119800	2737500	2273400	3118200	1220700	1470200	3731800	3198400	2792000	3700200	1324500	3295000	2288100	2927700	2526500	2629600	2257200	2670300	2756300	2651300	2676300	C01551	HMDB0000462	204	97-59-6	15676	89
MEDN0033	Asp-phe	L-冬胺基乙酸-L-苯丙胺基乙酸	Amino acid and Its metabolomics	氨基酸及其代谢物	Small Peptide	小肽	279.098	280.106	[M-H]-	C13H16N2O5	5887.9	5782.9	5519.7	12057	9533.6	8791.9	15535	12160	12708	14590	8031.2	17250	12077	8599.5	23742	15143	6750.5	12932	7103.7	6264.5	10944	4858.9	6924.1	16085	20932	17284	9638.8	8986.7	8129	13511	6173	10008	15805	-	HMDB0000706	93078	13433-09-5	73830	5674
MEDN0036	D-Alanyl-D-Alanine	D-丙氨酰-D-丙氨酸	Amino acid and Its metabolomics	氨基酸及其代谢物	Small Peptide	小肽	159.077	160.085	[M-H]-	C6H12N2O3	4759	5404.5	2055.5	7953.1	6389.7	10140	11192	14256	7196.5	4847.7	3687.2	4382.1	7415.8	14189	8621	5872.6	20723	11902	10163	7528.3	9963.6	14986	16575	7844	10676	8599.4	7797.9	5787.5	9115.3	5022.4	8420.9	8668.5	6542.3	C00993	HMDB0003459	5460362	923-16-0	16576	6937
MEDN0041	Hexanoyl Glycine	己酰甘氨酸	Amino acid and Its metabolomics	氨基酸及其代谢物	Amino acid derivatives	氨基酸衍生物	172.097	173.105	[M-H]-	C8H15NO3	195420	89926	83927	55970	121460	77104	658240	19870	829550	394450	19421	25056	32419	214260	65127	65214	25858	11969	37348	56724	24010	259890	157490	27032	66917	21443	79435	11790	42293	134370	131220	136600	148110	-	HMDB0000701	99463	24003-67-6	64390	5669
MEDN0049	L-Saccharopine	L-酵母氨酸	Amino acid and Its metabolomics	氨基酸及其代谢物	Amino acids	氨基酸	275.124	276.132	[M-H]-	C11H20N2O6	422410	369700	409630	705640	392720	439830	245780	194410	210470	526940	432220	455060	379270	309590	304090	415190	274740	148850	282190	534130	337850	271090	304180	410690	303400	243610	349650	344650	206320	393520	412930	324640	354210	C00449	HMDB0000279	160556	997-68-2	16927	383
MEDN0053	N-Acetylaspartate	N-乙酰天冬氨酸	Amino acid and Its metabolomics	氨基酸及其代谢物	Amino acid derivatives	氨基酸衍生物	174.04	175.048	[M-H]-	C6H9NO5	17970	28253	32070	24014	23379	94242	145520	49811	61458	69534	22599	32564	85548	54227	32073	97356	281530	40930	213250	33624	45027	282230	254360	74278	95873	75117	100100	34853	57604	71892	95130	82160	99046	C01042	HMDB0000812	65065	997-55-7	21547	5776
MEDN0056	N-Acetyl-L-Leucine	N-乙酰基亮氨酸	Amino acid and Its metabolomics	氨基酸及其代谢物	Amino acid derivatives	氨基酸衍生物	172.097	173.105	[M-H]-	C8H15NO3	83057	107910	75953	69184	102250	61150	123760	76316	94995	101760	75460	74929	64415	70186	100530	72390	57872	62782	61424	81174	91054	73185	68745	72151	106190	119930	70273	80242	61311	79852	82961	87487	91077	C02710	HMDB0011756	70912	1188-21-2	17786	-
MEDN0057	N-Acetyl-L-Tyrosine	N-乙酰-L-酪氨酸	Amino acid and Its metabolomics	氨基酸及其代谢物	Amino acid derivatives	氨基酸衍生物	222.077	223.085	[M-H]-	C11H13NO4	100160	70088	99480	58103	56368	57147	84692	33328	58887	61930	49623	36595	52157	35204	61532	50217	32401	45194	39434	37879	71922	51972	45170	76326	101150	122930	67492	73750	69698	61343	63462	62302	67287	C01657	HMDB0000866	68310	537-55-3	21563	-
MEDN0059	N-Glycyl-L-Leucine	N-甘氨酰-L-亮氨酸	Amino acid and Its metabolomics	氨基酸及其代谢物	Amino acid derivatives	氨基酸衍生物	187.108	188.116	[M-H]-	C8H16N2O3	10315	6524.9	18357	23283	13592	34910	40067	110610	54780	20299	50833	30535	41890	101240	99531	138900	56870	47767	87241	97270	60119	155870	49016	69210	95317	87505	56038	29166	31525	54258	62945	72572	57443	C02155	HMDB0000759	92843	869-19-2	73514	5727
MEDN0061	N-Phenylacetylglycine	苯乙酰甘氨酸	Amino acid and Its metabolomics	氨基酸及其代谢物	Amino acid derivatives	氨基酸衍生物	192.066	193.074	[M-H]-	C10H11NO3	112740	25633	56819	11888	33466	20405	193750	5464.3	330730	89137	5594.1	12460	16229	58512	26632	24357	10325	4253	18658	15157	11206	107750	85633	7319.1	22020	9189.2	13566	5481.2	8360.4	47163	49429	50641	52018	C05598	HMDB0000821	68144	500-98-1	27480	4237
MEDN0062	N-Propionylglycine	丙甘氨酸	Amino acid and Its metabolomics	氨基酸及其代谢物	Amino acids	氨基酸	130.05	131.058	[M-H]-	C5H9NO3	1169000	1225200	1098600	1488200	1258900	1161400	1197200	1077600	1221600	1133900	827730	1368400	1382000	936120	1327300	1355200	962330	1319200	789110	769600	1285200	1075500	805040	1426700	1623200	1759700	1093300	919390	1327500	1115600	1221600	1316200	1257400	-	HMDB0000783	98681	21709-90-0	89836	5749
MEDN0065	O-Phospho-L-Serine	L-O-磷酸丝氨酸	Amino acid and Its metabolomics	氨基酸及其代谢物	Amino acid derivatives	氨基酸衍生物	184.001	185.009	[M-H]-	C3H8NO6P	332500	263640	272940	1724300	303820	1108500	1020800	474380	2789800	2574200	697110	3015900	1785900	458890	4084500	1212700	363800	624870	588230	490940	547570	513940	523960	688000	612240	1096900	539850	529960	622850	444950	608930	483260	416790	C01005	HMDB0000272	68841	407-41-0	15811	5270
MEDN0068	S-(5-Adenosy)-L-Homocysteine	S-(5-腺苷)-L-高半胱氨酸	Amino acid and Its metabolomics	氨基酸及其代谢物	Amino acid derivatives	氨基酸衍生物	383.114	384.122	[M-H]-	C14H20N6O5S	248710	120990	168590	177720	99309	186740	217720	204310	200460	184180	133390	166760	183820	159220	226710	229860	192680	261180	199010	97879	264520	258790	183790	231260	246450	121410	179190	129640	302680	142450	202850	164080	188060	C00021	HMDB0000939	439155	979-92-0	16680	296
MEDN0070	Sarcosine	肌氨酸	Amino acid and Its metabolomics	氨基酸及其代谢物	Amino acids	氨基酸	88.0399	89.048	[M-H]-	C3H7NO2	48242	63977	67017	75845	56934	88153	75517	70664	74622	102270	70452	60866	79748	66316	67135	73918	94680	81270	86387	53206	72351	90570	81821	69529	77392	66642	69973	60730	56712	64817	72783	67435	91187	C00213	HMDB0000271	1088	107-97-1	15611	51
MEDN0071	S-Sulfo-L-Cysteine	S-磺基-L-半胱氨酸	Amino acid and Its metabolomics	氨基酸及其代谢物	Amino acid derivatives	氨基酸衍生物	199.969	200.977	[M-H]-	C3H7NO5S2	36792	629490	36212	61901	857760	32863	108750	66322	61227	326990	297450	142720	15934	5455.3	229670	27779	35861	13768	44564	459590	44414	19301	36564	31908	27762	54608	19405	134420	18454	150910	173770	146980	175160	C05824	HMDB0000731	115015	1637-71-4	27891	-
MEDN0075	N-Acetylphenylalanine	N-乙酰苯丙氨酸	Amino acid and Its metabolomics	氨基酸及其代谢物	Amino acid derivatives	氨基酸衍生物	206.082	207.1	[M-H]-	C11H13NO3	55924	54565	54822	50569	50587	44259	80881	56494	73383	67562	53923	52162	53718	50493	53764	41312	40286	41212	51450	49111	69090	56184	42796	64258	84224	103480	57788	67899	51471	53156	60749	57025	60960	C03519	HMDB0000512	74839	2018-61-3	16259	5498
MEDN0098	2-Picolinic Acid	2-吡啶甲酸	Heterocyclic compounds	杂环化合物	Pyridine and pyridine derivatives	吡啶及其衍生物	122.024	123.032	[M-H]-	C6H5NO2	11202	4857.3	4546.7	18582	2835.2	4213.5	9295.8	5799.6	12684	37732	14588	8774.6	9953.5	19522	7570.3	12386	24290	3378.2	40274	93969	82327	44856	93552	4719	4575.9	12204	16810	14711	12196	18118	16229	15512	19317	C10164	HMDB0002243	1018	98-98-6	28747	-
MEDN0105	Taurocholic acid	牛磺胆酸	Bile acids	胆汁酸	Bile acids	胆汁酸	514.284	515.292	[M-H]-	C26H45NO7S	1174000	596620	917380	1396300	402500	934390	1029100	3387300	354730	5783400	609080	1030400	1104100	3204100	2776600	3172200	810520	7108000	1841300	4856000	3286400	12229000	6449500	1053700	5161700	773860	713800	785790	858350	2726200	2609300	2760200	2726300	C05122	HMDB0000036	440567	81-24-3	28865	5104
MEDN0109	Hododeoxycholic acid	猪去氧胆酸	Bile acids	胆汁酸	Bile acids	胆汁酸	391.285	392.293	[M-H]-	C24H40O4	34078	37139	49617	33373	42219	40767	91873	96236	19049	20416	15174	32009	29868	78383	17852	37855	15067	48067	24190	74328	62084	60433	63734	20928	72266	53412	73601	117720	60212	58512	66057	42804	55261	-	HMDB0000733	9963687	83-49-8	-	5701
MEDN0120	Dulcitol	己六醇	Carboxylic acids and derivatives	碳水化合物及其代谢物	Sugar alcohols	糖醇	181.071	182.079	[M-H]-	C6H14O6	20474	35027	33698	28340	59621	34490	30310	26634	31881	18185	41214	27057	29865	41853	20011	17988	34497	25694	31154	36674	35876	36636	30244	26180	25118	28598	26647	26385	31375	18257	31206	31225	26369	C01697	HMDB0000107	11850	608-66-2	16813	5148
MEDN0128	4-Hydroxy-3-methoxybenzaldehyde	4-羟基-3-甲氧基苯甲醛	Benzene and substituted derivatives	苯及其衍生物	Phenolics	苯酚类	151.04	152.047	[M-H]-	C8H8O3	33817	34520	36138	32734	33955	30361	38566	37559	33462	28792	26731	51974	30613	40653	29070	35813	37310	28128	44963	38738	43180	24653	39072	38173	37733	61419	35074	44380	65016	78838	95722	98333	77311	C00755	HMDB0012308	1183	121-33-5	18346	-
MEDN0140	Xanthine	黄嘌呤	Nucleotide And Its metabolomics	核苷酸及其代谢物	Nucleotide and Its metabolomics	核苷酸及其代谢物	151.026	152.033	[M-H]-	C5H4N4O2	130910000	135650000	120900000	176000000	131160000	166760000	152610000	133580000	127800000	176610000	138950000	175380000	169200000	116110000	170220000	163230000	131980000	148840000	131870000	102800000	144450000	156180000	132410000	184030000	187840000	161510000	152970000	156020000	175370000	128510000	133400000	135160000	156240000	C00385	HMDB0000292	1188	69-89-6	17712	82
MEDN0141	2'-Deoxyuridine	2'-脱氧尿苷	Nucleotide And Its metabolomics	核苷酸及其代谢物	Nucleotide and Its metabolomics	核苷酸及其代谢物	227.067	228.075	[M-H]-	C9H12N2O5	121030	177020	107770	142080	221970	194840	173250	145660	201690	189670	187140	199040	248400	138650	404920	175360	184910	251420	193280	125250	177780	197620	175100	200620	216150	263250	165920	189410	233870	174160	187070	198130	168490	C00526	HMDB0000012	13712	951-78-0	16450	5086
MEDN0143	3'-Aenylic Acid	腺苷-3'-磷酸	Nucleotide And Its metabolomics	核苷酸及其代谢物	Nucleotide and Its metabolomics	核苷酸及其代谢物	346.055	347.063	[M-H]-	C10H14N5O7P	122340	443530	66239	879490	223690	698490	1515000	1454300	1248100	1361900	767660	1106600	1012300	785520	1703200	1196300	704280	798880	1017200	271210	1129700	1001900	618480	1294300	1121900	1270600	566780	1324400	832870	976160	1136600	966870	1009700	C01367	HMDB0003540	41211	84-21-9	28931	-
MEDN0145	5'-Deoxy-5'-(Methylthio) Adenosine	5-脱氧-5-甲硫腺苷	Nucleotide And Its metabolomics	核苷酸及其代谢物	Nucleotide and Its metabolomics	核苷酸及其代谢物	296.082	297.09	[M-H]-	C11H15N5O3S	49588	63264	28468	17053	44023	11602	90900	118110	82248	148200	97210	57507	65025	101160	179260	75911	78700	66982	70255	96041	33962	58202	44097	36116	57555	69466	77202	98588	46386	66284	67938	84001	80846	C00170	HMDB0001173	439176	2457-80-9	17509	3425
MEDN0146	5-Hydroxymethyluracil	5-羟甲基尿嘧啶	Nucleotide And Its metabolomics	核苷酸及其代谢物	Nucleotide and Its metabolomics	核苷酸及其代谢物	141.03	142.038	[M-H]-	C5H6N2O3	139350	232600	261830	201440	196420	319160	242000	285820	286910	281720	214320	402420	243890	326740	286540	281000	286460	340280	246160	309470	323920	358280	303670	236850	279370	327700	281870	306150	203650	114950	254280	252620	271260	C03088	HMDB0000469	78168	4433-40-3	16964	5456
MEDN0147	5-Methylcytosine	5-甲基胞嘧啶	Nucleotide And Its metabolomics	核苷酸及其代谢物	Nucleotide and Its metabolomics	核苷酸及其代谢物	124.051	125.059	[M-H]-	C5H7N3O	1808000	1382400	1607500	1940300	1300700	1438000	1906700	1857300	1854600	2110400	1762800	1798600	2191300	1838700	2011700	2375500	1978700	2301400	1861400	1903100	1926300	2037100	1743500	2264900	2353100	2000300	2266900	2144000	2210300	1790100	1826900	2046400	2098700	C02376	HMDB0002894	65040	554-01-8	27551	3247
MEDN0153	Adenosine 5'-Monophosphate	5'-腺嘌呤核苷酸	Nucleotide And Its metabolomics	核苷酸及其代谢物	Nucleotide and Its metabolomics	核苷酸及其代谢物	346.055	347.063	[M-H]-	C10H14N5O7P	302960	504710	244090	528700	453800	484160	1548000	3986000	2478000	1349900	1982400	1081900	948580	1122900	3716400	1117900	1364800	2060000	2186300	1298700	2035400	853040	568710	976340	812890	755100	780950	2277800	2476800	941340	1339200	1337800	1454600	C00020	HMDB0000045	6083	61-19-8	16027	5111
MEDN0158	Deoxyguanosine	2'-脱氧鸟苷	Nucleotide And Its metabolomics	核苷酸及其代谢物	Nucleotide and Its metabolomics	核苷酸及其代谢物	266.089	267.097	[M-H]-	C10H13N5O4	26038	101510	19366	53351	110060	36984	64962	96790	213190	126930	103870	226050	358140	160060	521070	209270	180960	216760	58692	57619	118100	106530	56892	149120	111210	195160	94941	57298	128890	140010	140110	157090	132300	C00330	HMDB0000085	187790	961-07-9	17172	3395
MEDN0160	Guanosine	鸟苷	Nucleotide And Its metabolomics	核苷酸及其代谢物	Nucleotide and Its metabolomics	核苷酸及其代谢物	282.084	283.092	[M-H]-	C10H13N5O5	3649600	6597300	2695300	5794100	5327600	4349300	9845700	5025500	9625800	10137000	4109200	7512600	10171000	9649800	8667000	10172000	8868200	7858600	5982200	3494700	8923200	5549400	4820800	9876000	12004000	6929100	6786900	7303300	9188400	7569100	7571000	7785400	7663800	C00387	HMDB0000133	6802	118-00-3	16750	87
MEDN0165	Inosine 5'-Monophosphate	5'-肌苷酸	Nucleotide And Its metabolomics	核苷酸及其代谢物	Nucleotide and Its metabolomics	核苷酸及其代谢物	347.039	348.047	[M-H]-	C10H13N4O8P	50498	320100	43808	66762	174630	228420	3225900	8632700	7991300	2382400	6530700	323280	618680	2222700	10350000	814920	2229600	6387300	3677300	4924100	7051000	916280	675920	824980	1460900	415730	290110	6659200	6086900	1966300	2546600	2916300	3289100	C00130	HMDB0000175	8582	131-99-7	17202	5196
MEDN0168	Thymidine	胸苷	Nucleotide And Its metabolomics	核苷酸及其代谢物	Nucleotide and Its metabolomics	核苷酸及其代谢物	241.082	242.09	[M-H]-	C10H14N2O5	44228	101400	29879	48910	108500	48138	57926	56376	89991	59377	92191	88285	123140	45303	162990	90068	80495	89777	66392	70337	70699	86262	60907	89445	84629	119420	65776	52754	74958	86823	81030	84567	82536	C00214	HMDB0000273	5789	50-89-5	17748	3375
MEDN0171	Uridine	尿嘧啶核苷	Nucleotide And Its metabolomics	核苷酸及其代谢物	Nucleotide and Its metabolomics	核苷酸及其代谢物	243.062	244.07	[M-H]-	C9H12N2O6	17331000	14267000	14954000	13394000	15297000	15224000	12661000	7666900	7511600	11548000	7506200	10320000	8760700	5864600	8461700	11038000	10210000	6735300	11677000	5790600	6838000	10603000	13859000	10918000	9890200	8870300	9340200	9291100	7099600	9047800	9346100	9257800	10696000	C00299	HMDB0000296	6029	58-96-8	16704	90
MEDN0173	Uridine 5'-Diphospho-N-Acetylgalactosamine	尿苷-5'-二磷酸-N-乙酰基氨基半乳糖	Nucleotide And Its metabolomics	核苷酸及其代谢物	Nucleotide and Its metabolomics	核苷酸及其代谢物	606.074	607.1	[M-H]-	C17H27N3O17P2	58057	671640	58626	411330	205350	1114300	2568300	3788100	3133600	2446300	1437600	1177700	2254800	2845000	3973400	3690900	4555500	2931400	4338500	1315800	2029000	3116200	2202400	1428900	3417300	3199800	2924900	4727300	3117100	1655700	1856600	2326700	2192400	C00203	HMDB0000304	1167	7277-98-7	-	5293
MEDN0198	Citric Acid	柠檬酸	Organic acid And Its derivatives	有机酸及其衍生物	Organicacid and Its derivatives	有机酸及其衍生物	191.019	192.027	[M-H]-	C6H8O7	15017000	83021000	11327000	5004600	81244000	3540900	30836000	11439000	37078000	17646000	21709000	11297000	7954200	13547000	20748000	11567000	9462300	13661000	10690000	46558000	8924300	6300000	6666500	5089500	10197000	16964000	21250000	15895000	17149000	20967000	28967000	25321000	29755000	C00158	HMDB0000094	311	77-92-9	30769	124
MEDN0201	Succinic Acid	琥珀酸	Organic acid And Its derivatives	有机酸及其衍生物	Organicacid and Its derivatives	有机酸及其衍生物	117.019	118.027	[M-H]-	C4H6O4	607410	1518900	714020	653300	1637200	635610	1466600	966460	996520	1360800	1657000	778530	670440	2669500	1424300	870480	832200	763390	1771400	5629600	1045800	2625300	1223200	1055600	981990	1235100	882870	4099600	720700	1350500	1407400	1421800	1493800	C00042	HMDB0000254	1110	110-15-6	-	-
MEDN0202	A-Ketoglutaric Acid	α-酮戊二酸	Organic acid And Its derivatives	有机酸及其衍生物	Organicacid and Its derivatives	有机酸及其衍生物	145.014	146.022	[M-H]-	C5H6O5	43675	111240	63895	36572	90531	39622	79171	51919	59331	62989	64157	25916	43506	51624	55044	36925	31796	35698	73392	156610	45701	35507	64907	27276	37852	45487	72253	52046	39492	34404	47725	40944	49415	C00026	HMDB0000208	51	328-50-7	30915	5218
MEDN0206	Citramalic Acid	柠苹酸	Organic acid And Its derivatives	有机酸及其衍生物	Organicacid and Its derivatives	有机酸及其衍生物	147.029	148.1	[M-H]-	C5H8O5	46871	420370	55922	75519	466780	96557	109180	111250	171970	100330	109760	102570	112920	134420	138200	120820	93279	82623	102480	221730	93325	141870	118900	92222	137570	116820	159950	142610	114010	96412	107150	127350	140100	C00815	HMDB0000426	1081	597-44-4	15584	5415
MEDN0209	Tryptamine	色胺	Tryptamines,Cholines,Pigments	色胺、胆碱、色素	Tryptamines	色胺	159.092	160.1	[M-H]-	C10H12N2	598570	569830	548710	632840	587630	512510	645310	581550	556300	529020	438760	535410	518180	428000	575130	549460	452300	521120	447270	437300	489080	433260	342920	511140	587050	630110	451840	428140	471840	520770	552010	561230	507730	C00398	HMDB0000303	1150	61-54-1	16765	-
MEDN0210	1,5-Anhydro-D-Glucitol	1,5-酐-D-山梨糖醇	Carboxylic acids and derivatives	碳水化合物及其代谢物	Sugar alcohols	糖醇	163.061	164.069	[M-H]-	C6H12O5	26753	63253	40134	136890	48827	131430	72925	31722	50991	12296	53794	12018	19338	47817	16668	40577	74543	17176	42941	69109	12009	11734	16951	212490	89932	44828	70795	29695	119550	53777	56628	57101	72396	C07326	HMDB0002712	64960	154-58-5	16070	3775
MEDN0211	D-Arabitol	阿拉伯糖醇	Carboxylic acids and derivatives	碳水化合物及其代谢物	Sugar alcohols	糖醇	151.061	152.069	[M-H]-	C5H12O5	24228	24542	22802	44087	30790	31288	34033	28885	43257	31548	47024	47850	31151	41661	31581	33945	47656	39555	42963	12627	39740	61216	49806	21994	50247	50556	38507	36612	33632	23065	37069	36262	33802	C01904	HMDB0000568	827	488-82-4	18333	5551
MEDN0213	D-Sorbitol	D-山梨糖醇	Carboxylic acids and derivatives	碳水化合物及其代谢物	Sugar alcohols	糖醇	181.071	182.079	[M-H]-	C6H14O6	16273	32614	37811	12844	25491	23833	24944	22454	30184	16825	42864	17078	22881	37043	22620	13193	26656	17749	18079	12550	19673	19361	32968	18562	22170	16298	18436	16037	9921.7	14312	29208	23545	23790	C00794	HMDB0000247	5780	50-70-4	-	-
MEDN0220	D-Glucose	D-葡萄糖	Carboxylic acids and derivatives	碳水化合物及其代谢物	Sugars	糖类	179.056	180.063	[M-H]-	C6H12O6	424820	267030	439610	378060	224300	443430	262370	254650	430590	217420	266210	358210	345860	341240	235070	293990	327330	328430	252900	233560	450150	205120	231810	319690	317520	185080	328630	192050	550210	284490	303690	321160	304400	C00031	HMDB0000122	5793	50-99-7	4167	133
MEDN0221	D-Mannose	D-甘露糖	Carboxylic acids and derivatives	碳水化合物及其代谢物	Sugars	糖类	179.056	180.063	[M-H]-	C6H12O6	3040900	2323900	2985400	2050800	2027000	1557800	1603800	1974100	2481000	1482900	1237500	1687900	1773500	2466100	1480200	1752400	1618400	2710300	1691900	1044600	3041500	1291100	1649700	2884000	2121700	1496100	1759000	1320500	4707200	2057700	1989800	2077300	2247900	C00159	HMDB0000169	18950	3458-28-4	4208	-
MEDN0222	D-Melezitose	D-松三糖	Carboxylic acids and derivatives	碳水化合物及其代谢物	Sugars	糖类	503.161	504.169	[M-H]-	C18H32O16	26610	25228	19306	46998	23800	35025	31175	23709	31051	28904	23027	32939	40125	28804	34295	43247	33188	30033	27317	23230	30127	44288	30844	29684	57586	48217	42347	30477	31930	31674	42856	31060	36023	C08243	HMDB0011730	92817	597-12-6	6731	-
MEDN0227	D-Glucose 6-Phosphate	D-葡萄糖-6-磷酸	Carboxylic acids and derivatives	碳水化合物及其代谢物	Phosphate sugars	磷酸糖	259.022	260.03	[M-H]-	C6H13O9P	152600000	80479000	142390000	192270000	73590000	161880000	129740000	135010000	182430000	145000000	92378000	263980000	229480000	202120000	168370000	186550000	155820000	173700000	77891000	29626000	165350000	111910000	93437000	142740000	176810000	180760000	182520000	122340000	178970000	146800000	151890000	149010000	157440000	C00092	HMDB0001401	439958	56-73-5	4170	145
MEDN0231	L-Fucose	L-岩藻糖	Carboxylic acids and derivatives	碳水化合物及其代谢物	Sugars	糖类	163.061	164.069	[M-H]-	C6H12O5	26753	63253	40134	136890	48827	131430	72925	31722	50991	12296	53794	12018	19338	47817	16668	40577	74543	17176	42941	69109	12009	11734	16951	212490	89932	44828	70795	29695	119550	53777	56628	57101	72396	C01019	HMDB0000174	17106	2438-80-4	2181	268
MEDN0232	L-Rhamnose	L-鼠李糖	Carboxylic acids and derivatives	碳水化合物及其代谢物	Sugars	糖类	163.061	164.069	[M-H]-	C6H12O5	26753	63253	40134	136890	48827	131430	72925	31722	50991	12296	53794	12018	19338	47817	16668	40577	74543	17176	42941	69109	12009	11734	16951	212490	89932	44828	70795	29695	119550	53777	56628	57101	72396	C00507	HMDB0000849	25310	3615-41-6	62346	5812
MEDN0234	Maltotriose	麦芽三糖	Carboxylic acids and derivatives	碳水化合物及其代谢物	Sugars	糖类	503.161	504.169	[M-H]-	C18H32O16	26610	25228	19306	46998	23800	35025	31175	23709	31051	28904	23027	32939	40125	28804	34295	43247	33188	30033	27317	23230	30127	44288	30844	29684	57586	48217	42347	30477	31930	31674	42856	31060	36023	C01835	HMDB0001262	439586	1109-28-0	140999	3585
MEDN0237	D-Glucoronic Acid	葡萄糖醛酸	Carboxylic acids and derivatives	碳水化合物及其代谢物	Sugar acids	糖酸	193.035	194.043	[M-H]-	C6H10O7	831540	533840	765680	584850	635730	583150	806810	404010	1109400	635960	322270	462250	459030	745410	384530	468260	525230	533090	750850	453120	452820	837010	717290	515980	543020	456490	661710	508470	502320	513590	531600	560540	604570	-	-	65041	6556-12-3	-	-
MEDN0240	L-Gulonolactone	古洛糖酸内酯	Carboxylic acids and derivatives	碳水化合物及其代谢物	Sugar acids	糖酸	177.04	178.048	[M-H]-	C6H10O6	21509	21147	37637	18178	20517	30570	26112	20451	37326	28242	24083	17417	20217	12436	15783	24431	27417	32861	13154	28165	27121	30756	10240	13455	19718	17050	29515	13446	15098	35297	24699	16839	22443	C01040	HMDB0003466	439373	1128-23-0	17587	-
MEDN0241	Vitamin D3	维生素D3	CoEnzyme and vitamins	辅酶和维生素	CoEnzyme and vitamins	辅酶和维生素	383.331	384.339	[M-H]-	C27H44O	26390	34482	14407	31072	33577	58568	79693	41821	29348	53395	30939	29712	38427	28826	52676	24269	11965	49940	11733	12237	22620	26386	18877	45924	7330.2	23724	41741	17747	104560	27090	29464	32151	32387	C05443	HMDB0000876	10883523	67-97-0	28940	-
MEDN0244	Orotic Acid	乳清酸	CoEnzyme and vitamins	辅酶和维生素	CoEnzyme and vitamins	辅酶和维生素	155.009	156.017	[M-H]-	C5H4N2O4	1353100	75116	1263300	1106700	56261	902270	493080	618250	505120	1346000	642360	560730	247610	666580	1354900	345200	525120	340680	571990	148150	179880	206320	649690	53872	65285	424850	127900	789550	100890	533430	627490	594570	589090	C00295	HMDB0000226	967	65-86-1	16742	318
MEDN0279	2-Aminoethanesulfinic Acid	2-氨基乙烷亚磺酸	Organic acid And Its derivatives	有机酸及其衍生物	Sulfonic acids	磺酸类化合物	108.012	109.02	[M-H]-	C2H7NO2S	1881600	4075900	2068800	2435700	4053200	1590700	2138300	1784000	1869800	2236000	2040400	1944700	1108900	2076200	2413000	1485100	1372500	1523600	1359800	2024700	1279400	1831700	1195200	1772900	1797500	2515700	1577500	2041800	1876800	1890400	2003200	2044200	2031000	C00519	HMDB0000965	107812	300-84-5	16668	281
MEDN0280	2-Aminoethanesulfonic Acid	2-氨基乙烷磺酸/牛磺酸	Organic acid And Its derivatives	有机酸及其衍生物	Sulfonic acids	磺酸类化合物	124.007	125.015	[M-H]-	C2H7NO3S	265870000	248570000	272290000	294280000	238680000	265480000	277920000	272880000	272660000	279590000	275190000	282030000	280070000	266400000	275570000	287680000	270020000	284310000	266520000	266960000	275600000	276090000	255030000	284310000	295600000	281020000	283930000	276850000	283600000	269150000	270570000	275290000	274940000	C00245	HMDB0000251	1123	107-35-7	15891	31
MEDN0283	2-Hydroxybutanoic Acid	2-羟基丁酸	Organic acid And Its derivatives	有机酸及其衍生物	Organicacid and Its derivatives	有机酸及其衍生物	103.04	104.047	[M-H]-	C4H8O3	473200	658740	451050	583150	688680	601010	765960	534110	568590	627340	533450	330050	282640	409230	640680	503990	483370	452660	545350	547470	427540	412370	532280	545520	477770	634160	448420	682510	492310	487340	485110	534060	593160	C05984	HMDB0000008	11266	600-15-7	1148	3783
MEDN0284	2-Hydroxyisocaproic Acid	2-羟基-4-甲基戊酸	Organic acid And Its derivatives	有机酸及其衍生物	Organicacid and Its derivatives	有机酸及其衍生物	131.071	132.079	[M-H]-	C6H12O3	6051.6	17621	7831.5	7898.7	16709	12859	55142	20295	22563	37491	14129	5814.3	10167	7200.6	18132	15859	16704	11782	22129	67832	6313.2	8960.1	44895	13255	12068	15224	8609.2	27185	8214.1	17357	19756	16951	19551	-	HMDB0000665	92779	498-36-2	59783	5635
MEDN0285	2-Methylsuccinic Acid	甲基丁二酸	Organic acid And Its derivatives	有机酸及其衍生物	Organicacid and Its derivatives	有机酸及其衍生物	131.034	132.042	[M-H]-	C5H8O4	739710	643880	587630	1013100	660330	791350	1609700	571450	1392700	649520	519530	512230	715100	413330	473800	743640	346990	588660	409400	690990	671540	793210	430780	767920	928950	728140	683450	717580	711410	554010	651420	658840	656450	C08645	HMDB0001844	10349	498-21-5	91315	6344
MEDN0290	3-Hydroxy-3-Methyl Butyric Acid	β-羟基异戊酸	Organic acid And Its derivatives	有机酸及其衍生物	Organicacid and Its derivatives	有机酸及其衍生物	117.055	118.063	[M-H]-	C5H10O3	156310	134990	137730	98219	116170	121240	221390	124030	242480	212290	101530	123000	94365	155580	125910	122620	87377	169710	227670	190940	392690	367690	126950	308010	189980	236630	436430	165520	183220	156850	225140	207220	220440	-	HMDB0000754	69362	625-08-1	37084	5722
MEDN0292	3-Hydroxybutyrate	3-羟基丁酸	Organic acid And Its derivatives	有机酸及其衍生物	Organicacid and Its derivatives	有机酸及其衍生物	103.04	104.047	[M-H]-	C4H8O3	1313400	3142900	1480700	8436800	3590700	7468500	5393400	2337000	4743800	1002600	3137100	1000900	1187800	3807700	1628400	2905700	4542100	983120	3058400	3519100	969260	570290	857650	13817000	5821700	3409700	4227200	2328500	8571700	3391300	3748200	3933100	3886200	C01089	HMDB0000357	441	300-85-6	20067	125
MEDN0299	Adipic Acid	己二酸	Organic acid And Its derivatives	有机酸及其衍生物	Organicacid and Its derivatives	有机酸及其衍生物	145.05	146.058	[M-H]-	C6H10O4	197780	126450	118600	118640	149140	129210	499420	105590	460730	172770	70578	89643	104830	133590	74986	113960	53087	94428	104810	99026	153940	211950	123970	119510	119940	77867	106850	95767	111040	117690	133970	151060	154950	C06104	HMDB0000448	196	124-04-9	30832	115
MEDN0300	Azelaic Acid	壬二酸	Organic acid And Its derivatives	有机酸及其衍生物	Organicacid and Its derivatives	有机酸及其衍生物	187.097	188.105	[M-H]-	C9H16O4	2235000	2090300	1984500	2714500	2049600	2298300	4643100	1951300	3165500	2474300	1977300	2144400	2116000	3924100	2260100	2140500	1885200	2959900	3601300	2891400	6819200	3864200	3135000	2312600	2035900	2120600	2138000	2071900	2339300	2595800	2774500	2832000	2869000	C08261	HMDB0000784	2266	123-99-9	48131	5750
MEDN0301	Caffeic Acid	咖啡酸	Organic acid And Its derivatives	有机酸及其衍生物	Organicacid and Its derivatives	有机酸及其衍生物	179.034	180.042	[M-H]-	C9H8O4	437980	291960	196660	114110	344430	159330	1278000	56806	1416400	402100	41113	42815	70523	277960	126400	120620	41816	26179	62252	57560	54586	480950	184560	61009	156060	41910	104300	54089	62301	223780	246040	261180	261320	C01481	HMDB0001964	1549111	331-39-5	16433	-
MEDN0305	Creatine	肌酸	Organic acid And Its derivatives	有机酸及其衍生物	Organicacid and Its derivatives	有机酸及其衍生物	130.062	131.07	[M-H]-	C4H9N3O2	3938300	5857000	4532700	5366400	5985900	4612500	4813700	5552000	3867200	5168900	5184000	4096100	4778700	3758600	4880000	4986400	4096900	3832600	4246300	5382900	3827800	4461000	3932000	3995000	5063300	4536700	5128400	5517200	3462700	4435200	4585000	4934400	4597800	C00300	HMDB0000064	586	57-00-1	16919	7
MEDN0314	Glutaric Acid	戊二酸	Organic acid And Its derivatives	有机酸及其衍生物	Organicacid and Its derivatives	有机酸及其衍生物	131.034	132.042	[M-H]-	C5H8O4	739710	643880	587630	1013100	660330	791350	1609700	571450	1392700	649520	519530	512230	715100	413330	473800	743640	346990	588660	409400	690990	671540	793210	430780	767920	928950	728140	683450	717580	711410	554010	651420	658840	656450	C00489	HMDB0000661	743	110-94-1	17859	3254
MEDN0316	Guanidinoethyl Sulfonate	眯基牛磺酸	Organic acid And Its derivatives	有机酸及其衍生物	Sulfonic acids	磺酸类化合物	166.029	167.037	[M-H]-	C3H9N3O3S	734010	385900	607150	671460	431510	432070	544220	475290	669960	599990	481200	416230	498260	425210	485340	590520	460230	516310	496680	462210	548680	574930	355470	792140	1054000	694090	570050	606400	720170	591760	576300	591820	607370	C01959	HMDB0003584	68340	543-18-0	17228	6962
MEDN0320	Hydrocinnamic Acid	氢化肉桂酸	Organic acid And Its derivatives	有机酸及其衍生物	Organicacid and Its derivatives	有机酸及其衍生物	149.06	150.068	[M-H]-	C9H10O2	32139	49621	54030	53493	64054	30635	33322	49605	28931	21832	23341	21044	27853	9662.6	16144	18911	8012.6	15100	12594	40442	43467	12885	9177.3	46282	34714	26286	26604	36941	22007	27232	32758	29094	32586	C05629	HMDB0000764	107	501-52-0	28631	4153
MEDN0325	L-Lactic Acid	L-乳酸	Organic acid And Its derivatives	有机酸及其衍生物	Organicacid and Its derivatives	有机酸及其衍生物	89.0239	90.0317	[M-H]-	C3H6O3	1489000	1413500	1492800	1462800	1313700	2021500	1641400	1553200	1324900	1905300	2256200	1629300	1463500	1440400	1917800	2005500	1684300	1637600	2424400	2342800	1932400	2216700	2410700	1990200	1670600	1855200	2014400	2373100	1789800	1708300	1675300	1495800	1695700	C00186	HMDB0000190	107689	79-33-4	422	5205
MEDN0327	L-Dihydroorotic Acid	L-氢化乳清酸	Organic acid And Its derivatives	有机酸及其衍生物	Organicacid and Its derivatives	有机酸及其衍生物	157.025	158.033	[M-H]-	C5H6N2O4	203200	312670	208710	185910	283080	204310	240280	227970	232210	217530	206580	202690	224500	192160	216290	200450	183120	190540	199190	233640	186530	214350	193340	204490	212910	220500	220650	205900	221180	188260	229240	215270	266660	C00337	HMDB0003349	439216	5988-19-2	17025	6899
MEDN0333	Malonicacid	丙二酸	Organic acid And Its derivatives	有机酸及其衍生物	Organicacid and Its derivatives	有机酸及其衍生物	103.003	104.011	[M-H]-	C3H4O4	1453600	2999800	1372900	8335300	3376500	7482500	5309300	2366200	4690700	1009200	3193900	982410	1102800	3714300	1722200	2947600	4280500	929910	3002100	3644200	975120	566570	920850	13687000	5941900	3295300	4269500	2203600	8371900	3480400	3836300	3713900	3869400	C00383	HMDB0000691	867	141-82-2	30794	3237
MEDN0334	Mandelic Acid	扁桃酸	Organic acid And Its derivatives	有机酸及其衍生物	Organicacid and Its derivatives	有机酸及其衍生物	151.04	152.047	[M-H]-	C8H8O3	74181	38148	49454	22925	34643	20170	165530	10557	110520	63711	15832	19499	26909	32605	22586	40154	11925	15586	27661	22394	21678	56041	36041	16262	18558	26650	20005	16942	11419	36365	41013	44790	43552	C01984	HMDB0000703	439616	90-64-2	32800	5671
MEDN0335	Methylmalonic Acid	甲基丙二酸	Organic acid And Its derivatives	有机酸及其衍生物	Organicacid and Its derivatives	有机酸及其衍生物	117.019	118.027	[M-H]-	C4H6O4	607410	1518900	714020	653300	1637200	635610	1466600	966460	996520	1360800	1657000	778530	670440	2669500	1424300	870480	832200	763390	1771400	5629600	1045800	2625300	1223200	1055600	981990	1235100	882870	4099600	720700	1350500	1407400	1421800	1493800	C02170	HMDB0000202	487	516-05-2	30860	3712
MEDN0338	Phenyllactate(Pla)	DL-3-苯基乳酸	Organic acid And Its derivatives	有机酸及其衍生物	Organicacid and Its derivatives	有机酸及其衍生物	165.055	166.063	[M-H]-	C9H10O3	66467	48661	36948	23503	59053	44511	263250	45496	328440	142830	23673	24000	18721	51669	48535	45381	29261	27559	33526	47510	30474	75257	76108	15522	29828	28812	23479	41722	13730	55772	63870	63747	65234	C01479	HMDB0000779	3848	828-01-3	25998	5745
MEDN0344	Subericacid	辛二酸	Organic acid And Its derivatives	有机酸及其衍生物	Organicacid and Its derivatives	有机酸及其衍生物	173.081	174.089	[M-H]-	C8H14O4	77143	83840	77384	100970	78044	80578	162250	64695	155830	95990	72016	71784	79419	105670	73863	82880	69897	85837	91118	78664	129890	100170	84855	86618	78494	81938	73984	76673	85717	84796	89565	97267	96861	C08278	HMDB0000893	10457	505-48-6	9300	4243
MEDN0348	TXB2 [9α,11,15S-trihydroxythromba-5Z,13E-dien-1-oic acid]	血栓素B2	Oxidized lipids	氧化脂质	Oxidized lipids	氧化脂质	369.228	370.236	[M-H]-	C20H34O6	314560	234570	323900	395640	221610	346370	551410	443160	546920	396020	432960	656810	430310	643800	543280	321560	263390	806270	550880	201860	934250	557030	388750	738700	590180	734140	457930	604330	721060	432710	565090	522290	522260	C05963	HMDB0003252	5283137	54397-85-2	28728	422
MEDN0352	O-Phosphorylethanolamine	邻磷酰乙醇胺	GP	甘油磷脂类	PE	磷脂酰乙醇胺	140.011	141.019	[M-H]-	C2H8NO4P	12163000	16588000	12183000	13927000	13423000	11031000	13929000	17052000	20501000	15133000	14844000	18025000	19957000	16732000	16916000	14815000	18181000	23419000	11215000	10525000	18287000	10715000	12031000	16413000	15792000	15263000	18224000	13223000	22749000	12741000	15377000	15414000	16167000	C00346	HMDB0000224	1015	1071-23-4	17553	5233
MEDN0360	Lysopg 18:1	溶血磷脂酰甘油18:1	GP	甘油磷脂类	LPG	溶血磷脂酰甘油	509.288	510.29	[M-H]-	C24H47O9P	19944	20601	16145	35433	16135	22531	19530	14822	30865	20609	9891.9	41869	28488	41033	28741	29703	18386	25235	23890	16373	31152	32557	23835	28918	30738	31843	27883	33189	29511	29463	23368	26248	24208	-	-	-	-	-	-
MEDN0362	Lysope 18:1	溶血磷脂酰乙醇胺18:1	GP	甘油磷脂类	LPE	溶血磷脂酰乙醇胺	478.293	479.3	[M-H]-	C23H46NO7P	14053000	13670000	8962000	22675000	9878100	16704000	20746000	9790800	15326000	17873000	8506200	28142000	18394000	18981000	17037000	18601000	12061000	13509000	17232000	17657000	19826000	23532000	22873000	23349000	15649000	16306000	21106000	21889000	17074000	17004000	19074000	19463000	20149000	-	HMDB0011506	53480949	-	74971	-
MEDN0364	Lysope 18:0	溶血磷脂酰乙醇胺18:0	GP	甘油磷脂类	LPE	溶血磷脂酰乙醇胺	480.309	481.3	[M-H]-	C23H48NO7P	20322000	25481000	13794000	39148000	16779000	26804000	25017000	14345000	27130000	24153000	14893000	44107000	35044000	37040000	32546000	30564000	20767000	24883000	24544000	27618000	32627000	35250000	28822000	33419000	25232000	30236000	36242000	33574000	25325000	24894000	27410000	29740000	29456000	-	HMDB0011130	9547068	-	75036	-
MEDN0366	Lysope 16:0	溶血磷脂酰乙醇胺16:0	GP	甘油磷脂类	LPE	溶血磷脂酰乙醇胺	452.278	453.3	[M-H]-	C21H44NO7P	20870000	23578000	14728000	37237000	17266000	29614000	31310000	16079000	27420000	28057000	16986000	41034000	29696000	33788000	31028000	30853000	23046000	23739000	28026000	30864000	32883000	35284000	30634000	32393000	23455000	29350000	34045000	38145000	24777000	27503000	28624000	28956000	31591000	-	-	-	-	-	-
MEDN0368	Lysope 14:0	溶血磷脂酰乙醇胺14:0	GP	甘油磷脂类	LPE	溶血磷脂酰乙醇胺	424.246	425.2	[M-H]-	C19H40NO7P	68449	58427	49673	96723	47611	99169	124310	68367	71444	120770	68984	100010	48545	77582	96757	70805	78653	50218	110310	140190	72244	85899	107980	87353	46806	78056	98500	136600	51925	86284	86280	91113	92941	-	-	-	-	-	-
MEDN0370	Lysopa 18:0	溶血卵磷脂酸18:0	GP	甘油磷脂类	LPC	溶血磷脂酰胆碱	437.267	438.27	[M-H]-	C21H43O7P	138850	143050	71646	208800	89079	147870	114890	93079	173990	157280	87826	282250	243870	244830	223290	246980	136010	178270	179680	194640	234910	229230	204800	233290	186320	226650	210750	203420	207370	152910	185060	198220	210210	-	-	-	-	-	-
MEDN0372	Lysopa 16:0	溶血卵磷脂酸16:0	GP	甘油磷脂类	LPC	溶血磷脂酰胆碱	409.236	410.24	[M-H]-	C19H39O7P	191800	242650	168310	294100	169750	237680	229840	173900	244450	212080	195830	326250	296770	296490	295710	310230	220330	245000	290760	239470	310610	332410	272870	376850	287580	335070	352720	354110	332110	262060	281830	301370	331200	C00416	HMDB0007853	6419701	-	64023	-
MEDN0374	9-HpODE	9-HPODE	Oxidized lipids	氧化脂质	Oxidized lipids	氧化脂质	311.222	312.2	[M-H]-	C18H32O4	139360	37171	64751	211030	22290	100600	42475	33301	62271	19714	11592	53233	22605	142140	9615.8	18287	54094	50751	11867	49090	120750	44443	42949	35939	24642	50137	14101	53615	90113	55394	58849	64061	66579	C14827	HMDB0062434	9548877	29774-12-7	34498	-
MEDN0375	13-HOTrE [13S-hydroxy-9Z,11E,15Z-octadecatrienoic acid]	13S-羟基-9Z,11E,15Z-十八碳三烯酸	Oxidized lipids	氧化脂质	Oxidized lipids	氧化脂质	293.212	294.1	[M-H]-	C18H30O3	1703300	1418900	778700	2966800	710360	2275600	1020900	956190	2289700	1467600	507460	2547700	2102600	3013700	1269900	1431600	1697800	1332000	1107200	2853800	2167800	3008300	1975400	1639500	1832900	3028800	2065700	2966000	3938800	1936000	1993100	2104300	2123300	-	HMDB0010203	10469728	87984-82-5	72641	-
MEDN0376	9,10-DiHOME [(±)9,10-dihydroxy-12Z-octadecenoic acid]	(±)9,10-二羟基-12Z-十八碳烯酸	Oxidized lipids	氧化脂质	Oxidized lipids	氧化脂质	313.238	314.246	[M-H]-	C18H34O4	617890	157210	279020	841440	94662	432420	163960	107930	306040	93420	63948	272180	154690	693410	63469	185730	319840	337220	83757	229340	528530	256890	244690	229980	196410	294600	100850	290130	521560	280240	290920	310240	328930	C14828	HMDB0004704	9966640	-	-	-
MEDN0380	Palmitoleic Acid(C16:1)	棕榈油酸	FA	脂肪酰类	FFA	游离脂肪酸	253.217	254.2	[M-H]-	C16H30O2	13121000	7590500	9936200	14505000	4408000	10761000	7856900	5592300	10861000	8819600	3635000	10399000	11159000	14999000	6144400	9328800	12620000	11351000	7860200	9797000	16982000	8839400	11268000	10505000	7689600	10324000	7138400	10337000	12609000	11110000	11195000	9544100	9669900	C08362	HMDB0003229	445638	373-49-9	28716	188
MEDN0381	Hexadecanoic Acid(C16:0)	十六烷酸	FA	脂肪酰类	FFA	游离脂肪酸	255.232	256.24	[M-H]-	C16H32O2	2477100	2839200	3097900	3601900	2746100	3213400	2394100	2231000	1703300	2346900	1959200	2514900	2146300	2087400	2220400	2728300	2423500	2569600	2287300	2686200	2724000	2735000	2167000	2312000	2491900	2148600	1918400	2723900	2529700	2519300	2330700	2520700	2330500	C00249	HMDB0000220	985	57-10-3	15756	187
MEDN0383	Linoleic Acid(C18:2N6C)	亚油酸(C18:2)	FA	脂肪酰类	FFA	游离脂肪酸	279.232	280.24	[M-H]-	C18H32O2	7074700	5228100	6608700	8755800	6166700	5281800	5216600	4129300	6203600	5269300	4040100	6583800	5605800	6571200	4703500	6153100	5788100	6974800	4822400	5985700	5931100	5611700	5933100	6139600	5792700	6614200	5217800	6214400	6030400	6267100	5624000	6457200	5876600	C01595	HMDB0000673	5280450	60-33-3	17351	191
MEDN0385	Dodecanoic Acid(C12:0)	月桂酸	FA	脂肪酰类	FFA	游离脂肪酸	199.17	200.17	[M-H]-	C12H24O2	476440	307350	315690	745850	257170	385360	380920	308420	448940	390440	233680	668300	469150	785890	403390	412170	402590	473810	367600	432050	757490	471420	553180	416450	366840	514740	369430	556140	518320	375280	435270	470500	452640	C02679	HMDB0000638	3893	143-07-7	30805	5611
MEDN0388	Elaidic Acid(C18:1N9T)	十八碳烯酸(反-9)	FA	脂肪酰类	FFA	游离脂肪酸	281.248	282.25	[M-H]-	C18H34O2	5512.1	6517.2	4909.7	9001.6	6257.8	7711.1	5251.5	4631	3934.3	6062	4592.5	5930.7	5527.5	5523.4	4576.1	7299.3	5580.4	6394.9	5824.9	5988.3	5834.1	6254.3	5990.9	5339.8	4982.7	5190.4	4280.5	6003.8	5622	6078	5093.9	5080.3	5842	-	HMDB0000573	637517	112-79-8	27997	3406
MEDN0391	DHA [4Z,7Z,10Z,13Z,16Z,19Z-docosahexaenoic acid]	二十二碳六烯酸	Oxidized lipids	氧化脂质	Oxidized lipids	氧化脂质	327.232	328.24	[M-H]-	C22H32O2	4155600	2908500	3863300	5042500	2296500	2513600	2659900	2313700	3320500	3056500	2041300	3560900	2642800	3952100	3864000	3118200	2652300	4001700	2232200	2916600	3868500	2110800	2004000	4590700	2881500	3166900	1635800	2670000	2861000	3534700	3214600	3204100	3433400	C06429	HMDB0002183	445580	6217-54-5	28125	3457
MEDN0394	Cis-11,14-Eicosadienoic Acid(C20:2)	顺-11,14-二十碳二烯酸	FA	脂肪酰类	FFA	游离脂肪酸	307.264	308.27	[M-H]-	C20H36O2	2960.6	5401.7	2744.2	6135.5	5466.2	3703.7	2316.9	2634.4	3006	2694.2	2032.8	3968.3	2469.6	4530.4	4568	5710.5	1467.3	2846.6	2882.7	4088.3	3376	3874.2	2586.7	4543.7	3495.2	4801.7	2245.3	3900.3	3469.4	3831.4	2894.5	3875.2	3601.6	C16525	HMDB0005060	6439848	2091-39-6	73731	-
MEDN0395	Cis-11,14,17-Eicosatrienoic Acid(C20:3)	顺-11,14,17-二十碳三烯酸	FA	脂肪酰类	FFA	游离脂肪酸	305.248	306.25	[M-H]-	C20H34O2	91365	98409	95493	82772	94820	92196	93417	93760	100590	99285	109170	105530	105380	116020	109120	109820	112640	102420	104690	110170	107370	113580	107280	108200	109590	114630	107650	111920	110180	89831	110710	111520	112200	C16522	HMDB0060039	5312529	-	53460	-
MEDN0396	Capric Acid(C10:0)	癸酸	FA	脂肪酰类	FFA	游离脂肪酸	171.139	172.15	[M-H]-	C10H20O2	5039.5	3875.4	3195.9	4541.2	4258.4	4000.9	3324.7	3832.7	4193.5	4006	3182	5123.1	3592	5760.4	4354.3	3207.5	2947.9	3377.5	3233.3	3434.5	5191.7	3301.4	5022.9	3052.3	3234.8	3710.9	2415.5	4186.8	2992	3411.8	3211.3	2906.6	3079.6	C01571	HMDB0000511	2969	334-48-5	30813	336
MEDN0398	AA [5Z,8Z,11Z,14Z-eicosatetraenoic acid]	花生四烯酸	Oxidized lipids	氧化脂质	Oxidized lipids	氧化脂质	303.232	304.24	[M-H]-	C20H32O2	2902800	2206200	2850400	3329600	2353100	2716300	2565500	2483800	2469800	2317600	1596500	2578300	2036700	3007200	2496800	2689000	1977700	2938200	1943800	2133500	3103700	2273300	2454200	3101200	2548000	3078000	1299500	2079900	2523700	2376900	2512300	2582900	2756800	C00219	HMDB0001043	444899	506-32-1	15843	193
MEDN0399	Arachidic Acid(C20:0)	花生酸	FA	脂肪酰类	FFA	游离脂肪酸	311.295	312.3	[M-H]-	C20H40O2	54701	71677	43826	116900	73728	78952	88197	71376	73592	72921	93830	97781	84901	77999	99444	115770	48262	40062	47255	73293	52386	72816	55181	73169	127960	125720	104680	139980	91561	73378	79765	88790	94290	C06425	HMDB0002212	10467	506-30-9	28822	401
MEDN0400	Α-Linolenic Acid(C18:3N3)	α-亚麻酸/十八碳三烯酸(顺9,12,15)	FA	脂肪酰类	FFA	游离脂肪酸	277.217	278.22	[M-H]-	C18H30O2	113560	40244	57323	116750	15313	54122	29112	22422	82927	33496	6311.6	76174	58343	136920	30521	34796	67967	80859	23496	60870	106590	51763	63343	54017	43400	73684	21055	83428	95527	63950	61493	67363	63718	C06427	HMDB0001388	5280934	463-40-1	27432	6208
MEDN0407	3-Aminosalicylic Acid	3-氨基水杨酸	Organic acid And Its derivatives	有机酸及其衍生物	Organicacid and Its derivatives	有机酸及其衍生物	152.035	153.043	[M-H]-	C7H7NO3	1438200	1641600	1426100	2181500	1482500	1980100	1737200	1516800	1561400	2002700	1590000	2187000	2076700	1318900	2088800	1818000	1541000	1753100	1438900	1133900	1789800	1808400	1475400	2302900	2395200	1989300	1777100	1875100	2047600	1556900	1515500	1575300	1806100	-	HMDB0001972	68443	570-23-0	1162549	6409
MEDN0410	4-Hydroxybenzaldehyde	4-羟基苯甲醛	Benzene and substituted derivatives	苯及其衍生物	Benzene and substituted derivatives	苯及其衍生物	121.029	122.037	[M-H]-	C7H6O2	49830	40047	59723	42184	51273	49056	47741	35875	63154	57147	38791	61078	68024	46677	49733	43358	49595	64231	79992	56722	67715	39266	54998	63279	42571	34595	72967	65547	30447	67117	62620	41277	59828	C00633	HMDB0011718	126	123-08-0	17597	-
MEDN0413	Ethylmalonate	乙基丙二酸	Organic acid And Its derivatives	有机酸及其衍生物	Organicacid and Its derivatives	有机酸及其衍生物	131.034	132.042	[M-H]-	C5H8O4	739710	643880	587630	1013100	660330	791350	1609700	571450	1392700	649520	519530	512230	715100	413330	473800	743640	346990	588660	409400	690990	671540	793210	430780	767920	928950	728140	683450	717580	711410	554010	651420	658840	656450	-	HMDB0000622	11756	601-75-2	741548	4180
MEDN0415	2-(Formylamino)Benzoic Acid	2-(甲酰氨基)苯甲酸	Benzene and substituted derivatives	苯及其衍生物	Phenolic acids	酚酸类	164.035	165.043	[M-H]-	C8H7NO3	361320	106560	256580	91605	107720	146760	528220	86810	519410	235440	52210	71690	94415	115790	86282	104200	58018	58094	106260	85333	65526	234450	145440	98131	77527	89578	70701	119970	80404	162130	173380	182230	165030	C05653	HMDB0004089	101399	3342-77-6	36575	-
MEDN0416	Ureidoisobutyric Acid	B-脲基异丁酸	Organic acid And Its derivatives	有机酸及其衍生物	Organicacid and Its derivatives	有机酸及其衍生物	145.061	146.069	[M-H]-	C5H10N2O3	40696	42877	21160	18253	44896	22125	154420	23920	155730	178580	32502	20775	18976	25218	29574	25845	13592	13738	7341.1	13995	11567	39516	20614	10835	29622	21853	19878	27525	13041	36296	53712	32561	40813	C05100	HMDB0002031	160663	2905-86-4	1670	-
MEDN0419	Uridine 5-Monophosphate	5-尿嘧啶核苷酸	Nucleotide And Its metabolomics	核苷酸及其代谢物	Nucleotide and Its metabolomics	核苷酸及其代谢物	323.028	324.036	[M-H]-	C9H13N2O9P	348060	2337500	369970	2613100	1208100	2180500	5353200	5233400	4537500	6521800	3953900	3452700	4264100	3403300	8540300	3897700	4252000	2860000	5895400	2757600	4190400	4104300	4516400	4072100	3164600	4232400	2490500	5198700	2638200	3544600	3832800	4039500	3927200	C00105	HMDB0000288	6030	58-97-9	16695	-
MEDN0421	Cyclic Amp	腺苷-3'-5'-环单磷酸水合物	Nucleotide And Its metabolomics	核苷酸及其代谢物	Nucleotide and Its metabolomics	核苷酸及其代谢物	328.045	329.053	[M-H]-	C10H12N5O6P	156510	131980	114530	193700	114080	139450	246890	177140	320140	230450	264050	282460	340140	238470	334000	296500	169340	304010	279260	166930	272590	224760	153450	302200	250210	235030	224100	324140	242470	204240	226890	257280	251190	C00575	HMDB0000058	6076	60-92-4	17489	5120
MEDN0431	2-(Dimethylamino)Guanosine	二甲基鸟苷	Nucleotide And Its metabolomics	核苷酸及其代谢物	Nucleotide and Its metabolomics	核苷酸及其代谢物	310.115	311.123	[M-H]-	C12H17N5O5	171050	107340	173310	79910	195830	67317	111140	95464	125510	155030	144690	139750	49962	69632	158860	57897	56373	103800	88293	181550	65063	77327	65484	116370	107250	105690	57426	105850	96845	90983	112680	127310	117670	-	HMDB0004824	92919	2140-67-2	19289	7086
MEDN0432	5-Hydroxyhexanoic Acid	5-羟基己酸	Organic acid And Its derivatives	有机酸及其衍生物	Organicacid and Its derivatives	有机酸及其衍生物	131.071	132.079	[M-H]-	C6H12O3	112800	115570	103550	145450	126160	102860	259080	114380	299050	211790	104510	102170	99387	137910	99273	134340	97850	83650	104230	115160	148270	150400	121360	144610	151180	129600	169580	114140	111120	117770	141390	136350	136730	-	HMDB0000525	170748	185956-02-9	131434	5510
MEDN0434	Β-Pseudouridine	假尿苷	Nucleotide And Its metabolomics	核苷酸及其代谢物	Nucleotide and Its metabolomics	核苷酸及其代谢物	243.062	244.07	[M-H]-	C9H12N2O6	955270	655360	858910	641600	827470	651060	1186900	544320	1281600	873100	622760	696640	522640	737810	742090	715180	694080	490850	875590	500220	490290	828330	1001600	714820	603250	645490	539040	631490	474090	700040	694330	722820	705980	C02067	HMDB0000767	15047	1445-07-4	17802	5734
MEDN0439	N-Acetylthreonine	N-乙酰基苏氨酸	Amino acid and Its metabolomics	氨基酸及其代谢物	Amino acid derivatives	氨基酸衍生物	160.061	161.069	[M-H]-	C6H11NO4	219320	203410	163980	214300	145030	184420	211570	173900	228630	244730	199170	203260	225750	152890	320720	221370	147330	140840	139340	178340	181540	197660	131620	205940	265720	253720	179710	216850	200370	151710	162200	162650	219470	-	HMDB0062557	152204	17093-74-2	45826	-
MEDN0444	Hypoxanthine-9-β-D-Arabinofuranoside	阿糖肌苷	Nucleotide And Its metabolomics	核苷酸及其代谢物	Nucleotide and Its metabolomics	核苷酸及其代谢物	267.073	268.081	[M-H]-	C10H12N4O5	34766000	47727000	24825000	42209000	29364000	44540000	100590000	65621000	103410000	74272000	38736000	58547000	90964000	104560000	80006000	106410000	87267000	94278000	54810000	21099000	89289000	54748000	43978000	71526000	103010000	65083000	86983000	74944000	97697000	74274000	72269000	73934000	75881000	-	HMDB0003040	46874582	7013-16-3	705435	3022
MEDN0452	2'-Deoxycytidine-5'-Monophosphate	2'-脱氧胞苷-5'-单磷酸	Nucleotide And Its metabolomics	核苷酸及其代谢物	Nucleotide and Its metabolomics	核苷酸及其代谢物	306.049	307.057	[M-H]-	C9H14N3O7P	22107	80048	34190	49622	49346	26220	49895	71859	85201	70018	64078	84255	48267	97057	120070	67698	34620	72723	52289	32809	32196	79862	38670	68196	55110	74634	56527	53728	67304	52419	47540	61326	53103	C00239	HMDB0001202	13945	1032-65-1	15918	6078
MEDN0463	D-Fructose 6-Phosphate-Disodium Salt	D-果糖-6-磷酸二钠盐	Carboxylic acids and derivatives	碳水化合物及其代谢物	Phosphate sugars	磷酸糖	259	304.1	[M-2Na+H]-	C6H11Na2O9P	31322000	11428000	30575000	35956000	14979000	31016000	25092000	27081000	32763000	24379000	17470000	52549000	51316000	39219000	29816000	34542000	39357000	40698000	15116000	5696900	33861000	21541000	22133000	30405000	34900000	40061000	41566000	21740000	41788000	22387000	30477000	30116000	31238000	-	-	22812950	26177-86-6	-	-
MEDN0478	Aminomalonic Acid	氨基丙二酸	Organic acid And Its derivatives	有机酸及其衍生物	Organicacid and Its derivatives	有机酸及其衍生物	118.014	119.022	[M-H]-	C3H5NO4	21360	49011	41333	29051	54665	38749	51291	44783	23760	51912	74232	29998	14357	94839	60356	26800	26970	54997	55437	233880	26339	82474	45479	49268	29001	47805	42832	161820	23818	33954	59328	52215	60485	C00872	HMDB0001147	100714	1068-84-4	17475	-
MEDN0480	Dl-Glyceraldehyde 3-Phosphate	DL-甘油醛-3-磷酸	Organic acid And Its derivatives	有机酸及其衍生物	Phosphoric acids	磷酸类化合物	168.99	169.998	[M-H]-	C3H7O6P	9953400	10454000	8291100	13494000	6496000	10958000	11460000	10700000	13092000	12741000	11909000	12973000	14929000	10472000	12886000	13394000	17953000	13737000	8659500	2180300	12239000	10907000	10437000	11695000	15174000	15884000	11798000	13580000	12877000	10782000	11304000	11723000	13143000	C00661	HMDB0001112	729	591-59-3	17138	3294
MEDN0485	D-Fructose-1,6-Biphosphate-Trisodium Salt	D-果糖-1,6 -二磷酸三钠盐	Carboxylic acids and derivatives	碳水化合物及其代谢物	Phosphate sugars	磷酸糖	339	405.942	[M-3Na+2H]-	C6H11Na3O12P2	869020	538160	824150	1516700	302480	1680200	1489200	1204000	1667200	1920200	1029800	1526400	1875200	1053000	1815000	1731100	1725800	1717300	962840	109240	1349000	1269600	1249300	1639500	1593300	1856100	1278800	1275400	1735300	776880	1302700	1046100	1247600	-	-	129893469	81028-91-3	-	-
MEDN0487	Allysine	丙氨酸	Amino acid and Its metabolomics	氨基酸及其代谢物	Amino acids	氨基酸	144.066	145.074	[M-H]-	C6H11NO3	27723	10918	14640	14070	19332	23024	31505	8521.7	46795	24187	15341	9262.8	7955	17779	18680	18878	9086.9	15497	12939	19648	17332	29353	17609	21159	16561	9199.6	24615	29145	27339	18702	22092	36886	20960	C01475	HMDB0001263	207	1962-83-0	17027	6118
MEDN0491	9-HOTrE [9S-hydroxy-10E,12Z,15Z-octadecatrienoic acid]	9S-羟基-10E,12Z,15Z-十八碳三烯酸	Oxidized lipids	氧化脂质	Oxidized lipids	氧化脂质	293.212	294.219	[M-H]-	C18H30O3	19349	11546	10661	31458	6055.5	27802	14563	9956.6	26667	12493	4363.5	28575	13412	42728	9412.7	13819	26718	21567	11491	17738	27752	22301	19339	11694	9011.5	18398	15416	22240	32662	19352	20957	19298	20082	-	HMDB0031934	13917187	89886-42-0	-	-
MEDN0494	8,15-Dihete	8,15-二羟基二十碳四烯酸	FA	脂肪酰类	FFA	游离脂肪酸	335.222	336.23	[M-H]-	C20H32O4	1186100	1015200	1134900	1538500	607910	1262300	952430	789020	1182000	1217500	593550	1163800	1420900	1309400	793160	1235300	1444900	1211000	1034800	1230000	1452800	1203200	1371100	1296600	1044100	1283500	1012700	1197300	1443900	1227700	1143100	1226900	1258700	-	HMDB0010219	53480358	80234-65-7	88456	-
MEDN0496	N-Acetylmethionine	N-乙酰基蛋氨酸	Amino acid and Its metabolomics	氨基酸及其代谢物	Amino acid derivatives	氨基酸衍生物	190.054	191.062	[M-H]-	C7H13NO3S	162050	188710	119190	227680	152030	255590	308280	360750	391620	363520	321630	383150	395190	347470	540340	591110	379390	333660	421470	305400	473650	486430	278950	393560	555620	584000	433330	357520	356410	320240	362730	379750	374630	C02712	HMDB0011745	6180	65-82-7	165927	-
MEDN0498	Ribulose-5-Phosphate	核酮糖-5-磷酸	Carboxylic acids and derivatives	碳水化合物及其代谢物	Phosphate sugars	磷酸糖	229.011	230.019	[M-H]-	C5H11O8P	6932200	8267300	5897700	7968200	6438700	7935100	11161000	9929700	13080000	12260000	9095500	11997000	12506000	11388000	13115000	10994000	13075000	11093000	8866600	5725400	10529000	9203200	7084300	8398500	11303000	12423000	10156000	11388000	10607000	9235000	10300000	9964900	10209000	C00117	HMDB0000618	439184	4300-28-1	17363	-
MEDN0499	Argininosuccinic acid	精氨基琥珀酸	Organic acid And Its derivatives	有机酸及其衍生物	Organicacid and Its derivatives	有机酸及其衍生物	289.115	290.123	[M-H]-	C10H18N4O6	6868800	3803100	9364500	10669000	3777000	8320000	5244700	6275700	7064200	7016900	5504200	13651000	10983000	11416000	8198200	8719100	8785200	9178500	5062700	1879100	8067600	7561300	5930800	7736400	8637800	10187000	11147000	6152200	8090400	8016600	7593100	9317400	9390200	C03406	HMDB0000052	16950	2387-71-5	15682	5115
MEDN0501	Acetyl Tryptophan	乙酰色氨酸	Amino acid and Its metabolomics	氨基酸及其代谢物	Amino acid derivatives	氨基酸衍生物	245.093	246.1	[M-H]-	C13H14N2O3	23553	1202	22644	15637	9	6624.9	13266	10921	15034	4908.8	4175.9	9092.1	13949	9610.6	3609.5	2406.5	4253.4	10291	1798	2442.6	12079	5435	9044.5	18189	13347	6009.6	8464.3	5407.2	15697	11445	12784	12105	6019.9	C03137	-	439917	2280-01-5	-	-
MEDN0502	2-Deoxyribose 1-Phosphate	2-脱氧核糖 1-磷酸	Carboxylic acids and derivatives	碳水化合物及其代谢物	Phosphate sugars	磷酸糖	213.016	214.024	[M-H]-	C5H11O7P	833590	1952900	1249700	8792100	3341400	2409600	1181000	705300	1701300	1534300	2818600	5578200	2149400	574750	2584500	732120	777890	2137900	660450	231240	1441400	1149700	1051000	2981300	1564600	2374200	738520	792330	1992100	1903800	2046000	1944900	2151800	C00672	HMDB0001351	439287	17210-42-3	28542	6182
MEDN0506	N-Acetylglucosamine 1-Phosphate	N-乙酰葡萄糖胺 1-磷酸	Carboxylic acids and derivatives	碳水化合物及其代谢物	Phosphate sugars	磷酸糖	300.048	301.056	[M-H]-	C8H16NO9P	4954300	4130800	3622200	3938700	3196200	3594000	5476900	5388800	5557700	7635800	4268300	6342500	4194300	5811500	7311000	4248100	4303100	5160500	5516900	3854800	3431100	5046500	3328900	4329600	4365300	5326800	4544300	5644100	3573600	5251400	5178000	4662300	5181700	C04256	HMDB0001367	440272	6866-69-9	7125	6194
MEDN0530	Pimelic acid	庚二酸	Organic acid And Its derivatives	有机酸及其衍生物	Organicacid and Its derivatives	有机酸及其衍生物	159.066	160.074	[M-H]-	C7H12O4	373200	269860	198200	417950	259950	298130	935350	123660	983610	402360	96849	216160	277220	435790	176840	336930	234260	215240	210430	126850	381350	550130	411850	368060	486590	292470	336560	197290	351400	303960	377040	339500	376070	C02656	HMDB0000857	3280	111-16-0	30531	3280
MEDN0531	D-Glucarate	葡萄糖二酸	Carboxylic acids and derivatives	碳水化合物及其代谢物	Sugar acids	糖酸	209.03	210.038	[M-H]-	C6H10O8	149390	75836	103210	115160	82925	48787	119610	77174	240290	115790	47831	115850	99595	70098	88392	50873	65592	73703	44269	44553	101530	63942	47823	67033	98582	52685	34036	44994	125950	86411	114730	89754	95651	C00818	HMDB0029881	33037	87-73-0	16002	5633
MEDN0533	Xanthosine	黄嘌呤核苷	Nucleotide And Its metabolomics	核苷酸及其代谢物	Nucleotide and Its metabolomics	核苷酸及其代谢物	283.068	284.076	[M-H]-	C10H12N4O6	231100	497360	144890	441690	323990	345150	714340	301430	790500	983300	342290	556370	702720	764730	755370	750500	696660	558080	464110	234950	735410	468080	398760	793210	931240	519800	616060	659190	794490	517300	541100	572870	592000	C01762	HMDB0000299	3408	146-80-5	18107	3408
MEDN0535	Inosine diphosphate(IDP)	二磷酸肌苷(IDP)	Nucleotide And Its metabolomics	核苷酸及其代谢物	Nucleotide and Its metabolomics	核苷酸及其代谢物	427.006	428.013	[M-H]-	C10H14N4O11P2	19697	20924	18997	85051	22175	61932	21672	15881	38680	46642	52858	120550	49561	16061	74932	54013	21677	57513	56735	20690	72258	51429	34007	59776	50385	74191	57205	19655	60662	61731	47320	41230	37974	C00104	HMDB0003335	644173	86-04-4	17808	6892
MEDN0536	estrone 3-sulfate	雌酮3-硫酸盐	Hormones and hormone related compunds	激素及激素相关物质	Hormones and hormone related compunds	激素及激素相关物质	349.111	350.119	[M-H]-	C18H22O5S	137830	122340	63017	68606	153930	77393	213810	36329	397300	148870	22192	37916	31081	63879	42330	72872	21355	21713	17839	23434	52804	174440	43714	17833	38413	29373	33179	43656	15674	75364	89986	75122	69037	C02538	HMDB0001425	3556	481-97-0	17474	3556
MEDN0537	ADP-ribose	ADP核糖	Nucleotide And Its metabolomics	核苷酸及其代谢物	Nucleotide and Its metabolomics	核苷酸及其代谢物	558.064	559.072	[M-H]-	C15H23N5O14P2	26842	36120	32142	42610	31125	35369	112930	100140	125250	124640	161630	202050	123110	82092	182410	126420	90708	34528	67526	54144	38892	96218	43470	40037	54983	93238	100000	149110	94097	68893	77465	92263	97829	C00301	HMDB0001178	6059	20762-30-5	16960	6059
MEDN0538	UDP-glucose	UDP葡萄糖	Nucleotide And Its metabolomics	核苷酸及其代谢物	Nucleotide and Its metabolomics	核苷酸及其代谢物	565.047	566.055	[M-H]-	C15H24N2O17P2	566890	2660900	540330	2528300	1188200	4460000	12670000	17202000	17353000	9985600	10851000	3318400	6519900	7383700	20158000	17344000	17951000	9954700	17560000	6259900	5269700	11134000	8447300	4248900	9789400	9506300	7194900	15443000	9904600	7518100	9030400	10240000	8523800	C00029	HMDB0000286	5278	133-89-1	46229	-
MEDN0539	3'-Sialyllactose	唾液乳糖	Carboxylic acids and derivatives	碳水化合物及其代谢物	Sugars	糖类	632.204	633.212	[M-H]-	C23H39NO19	9	11907	581.25	3001.6	18456	29752	24568	7744.9	21721	20472	7670.5	4879.9	29617	4131.1	2610	28760	36075	33517	19287	13770	39042	51816	20091	22158	8485.9	9547.1	32771	5284.7	30488	19039	14914	14829	17994	-	HMDB0000825	5788	35890-38-1	-	5788
MEDN0541	DL-3,4-Dihydroxyphenyl glycol	DL-3,4-二羟基苯基二醇	Benzene and substituted derivatives	苯及其衍生物	Benzene and substituted derivatives	苯及其衍生物	169.05	170.058	[M-H]-	C8H10O4	22793	17330	15733	23373	16963	16744	39223	19250	35161	21310	14518	17794	18561	34964	19425	15254	17524	20910	30855	24671	52454	35432	32322	23426	18839	19918	14140	16588	18561	19561	23908	28315	21138	C05576	HMDB0000318	5307	28822-73-3	1387	5307
MEDN0551	Indoleacrylic acid	吲哚丙烯酸	Organic acid And Its derivatives	有机酸及其衍生物	Organicacid and Its derivatives	有机酸及其衍生物	186.056	187.063	[M-H]-	C11H9NO2	63905	33594	47540	39790	41897	42478	51265	53129	42694	29900	20211	28809	18481	16882	24565	20081	23982	17423	11407	9408.5	31590	17760	5472.9	70263	41681	38471	39204	71035	36605	31046	36925	29639	35963	-	HMDB0000734	5702	1204-06-4	90333	5702
MEDN0554	2-(4-Hydroxyphenyl)ethanol	对羟基苯乙醇	Benzene and substituted derivatives	苯及其衍生物	Benzene and substituted derivatives	苯及其衍生物	137.06	138.068	[M-H]-	C8H10O2	647620	428890	452600	350710	542140	327200	1480600	271030	1687000	811240	255360	309600	244900	462400	338920	293150	219420	275950	305850	329570	378800	624880	428870	184100	350320	221970	293820	300740	279890	420860	508870	502790	497950	C06044	HMDB0004284	7044	501-94-0	1879	7044
MEDN0556	N-Cinnamylglycine	N-肉桂基甘氨酸	Amino acid and Its metabolomics	氨基酸及其代谢物	Amino acid derivatives	氨基酸衍生物	204.066	205.074	[M-H]-	C11H11NO3	8440.8	5527.9	8234.2	5275.6	3526.3	6652.7	26273	7351.1	24140	15077	3420.5	7490.6	5893.6	8125.4	6910.5	9551.8	5075	17463	6732.6	5488	10545	12745	9589.4	12240	7909.9	7712.2	7509.6	4811.9	16433	8832.7	7283.3	11368	8123.1	-	HMDB000011621	709625	16534-24-0	-	-
MEDN0561	N-Acetylaspartylglutamic acid	N-乙酰天冬氨酰谷氨酸	Amino acid and Its metabolomics	氨基酸及其代谢物	Amino acid derivatives	氨基酸衍生物	303.083	304.091	[M-H]-	C11H16N2O8	21170	21487	20006	54505	19809	110600	76349	47751	56994	33315	17141	71930	83998	42484	70144	106980	37502	37606	57854	21305	121150	107240	78226	52320	62221	82993	59726	43262	43740	57816	58214	49921	66751	C12270	HMDB0001067	188803	3106-85-2	95120	-
MEDN0568	2-Methylguanosine	2-甲基鸟苷	Nucleotide And Its metabolomics	核苷酸及其代谢物	Nucleotide and Its metabolomics	核苷酸及其代谢物	296.1	297.107	[M-H]-	C11H15N5O5	184020	155880	164120	135260	244640	179680	385550	119200	291860	324170	144260	249680	137450	136500	192980	144340	167610	81471	270340	96416	125680	233130	300900	288000	181960	185200	114380	150200	97691	171710	173360	200260	228090	-	HMDB0005862	135501934	2140-77-4	19702	-
MEDN0570	L-Erythrulose	L-赤藓酮糖	Carboxylic acids and derivatives	碳水化合物及其代谢物	Sugars	糖类	119.034	120.042	[M-H]-	C4H8O4	11396	9097	7222	16921	12891	12656	22891	14442	28922	16303	14398	8395.4	11769	47602	15698	7769.5	6638.1	15244	13244	11540	10787	12614	9819.8	13907	15723	8436.9	5448.8	47432	13144	16520	9018	11381	11196	C02045	HMDB0006293	5460032	533-50-6	27913	-
MEDN0573	GDP-L-fucose	GDP-L-岩藻糖	Nucleotide And Its metabolomics	核苷酸及其代谢物	Nucleotide and Its metabolomics	核苷酸及其代谢物	588.074	589.082	[M-H]-	C16H25N5O15P2	3969.7	16986	4955	15897	12464	25291	78615	75028	76392	55778	53464	27866	32399	49870	89078	30569	23413	29787	23753	19262	24682	25050	3793.1	20392	22668	28795	17368	73874	9686.1	63168	47690	25402	27412	C00325	HMDB0001095	6001	15839-70-0	17009	6001
MEDN0579	N-lactoyl-phenylalanine	N-乳酰基苯丙氨酸	Amino acid and Its metabolomics	氨基酸及其代谢物	Amino acid derivatives	氨基酸衍生物	236.092	237.1	[M-H]-	C12H15NO4	1806000	2331300	1571000	2027900	2374300	2069300	3667600	2096000	2287300	2619000	1503200	2274900	2202900	1585500	2509300	1857500	1423300	2164900	1412500	1037200	2563100	2247300	1611900	3598800	3207100	4408200	1693600	2321400	2168300	2138100	2361100	2346500	2392200	-	HMDB0062175	102199091	-	-	-
MEDN0588	Glycerol 3-phosphate	甘油磷酸酯	GP	甘油磷脂类	PG	磷脂酰甘油	171.006	172.014	[M-H]-	C3H9O6P	1975200	1919000	1666100	3616300	1860600	1535900	2013700	1754500	3103600	3973900	1727500	2068000	3923500	2588000	2979600	6600500	4134300	2219000	1622200	4786800	1985600	3738100	3124200	2380300	3835000	5070600	3938200	2219000	5599700	2410400	2686800	2587700	2521800	C00093	HMDB0000126	439162	57-03-4	15978	5161
MEDN0593	D-Malic acid	D-(+)-苹果酸	Organic acid And Its derivatives	有机酸及其衍生物	Organicacid and Its derivatives	有机酸及其衍生物	133.014	134.022	[M-H]-	C4H6O5	11699000	15840000	8107400	12807000	15245000	10410000	17799000	9250700	13842000	16478000	10283000	9166800	6520000	8888500	14476000	9733900	6145500	7611500	13434000	14264000	7616900	9455100	5551500	13056000	8224400	9818800	6617400	11313000	7038800	10176000	11069000	9895500	10428000	C00497	HMDB0031518	92824	636-61-3	30796	-
MEDN0594	(E)-3-(3-hydroxyphenyl)prop-2-enoic acid	（E）-3-（3-羟苯基）丙-2-烯酸	Benzene and substituted derivatives	苯及其衍生物	Phenolic acids	酚酸类	163.04	164.047	[M-H]-	C9H8O3	475780	179160	345300	124890	199320	114610	392310	192200	446850	276180	111720	114980	78952	95684	107480	61664	50741	117770	62544	46190	158820	157660	138770	66070	76414	76059	78944	139210	58719	150470	158150	167970	167500	C12621	HMDB0001713	637541	588-30-7	32357	305
MEDN0602	deoxyguanosine 5'-monophosphate(dGMP)	2-'脱氧鸟苷5'-一磷酸(dGMP)	Nucleotide And Its metabolomics	核苷酸及其代谢物	Nucleotide and Its metabolomics	核苷酸及其代谢物	346.055	347.063	[M-H]-	C10H14N5O7P	302960	504710	244090	528700	453800	484160	1548000	3986000	2478000	1349900	1982400	1081900	948580	1122900	3716400	1117900	1364800	2060000	2186300	1298700	2035400	853040	568710	976340	812890	755100	780950	2277800	2476800	941340	1339200	1337800	1454600	C00362	HMDB0001044	65059	902-04-5	16192	-
MEDN0604	Tetradecanedioic acid	十四烷二酸	FA	脂肪酰类	FFA	游离脂肪酸	257.175	258.183	[M-H]-	C14H26O4	122560	116250	119470	225380	101440	163710	153890	178970	144230	109300	130620	141630	153620	115870	152630	179420	124350	87823	118480	125710	137250	123810	106800	178410	279220	232570	205900	175950	279890	161560	155660	169110	173190	C11002	HMDB0000872	13185	821-38-5	76308	5833
MEDN0606	5-Methoxytryptophan	5-甲氧基色氨酸	Amino acid and Its metabolomics	氨基酸及其代谢物	Amino acid derivatives	氨基酸衍生物	190.087	191.095	[M-H]-	C11H13NO2	80455	39760	45966	63772	49254	56313	129700	84406	83765	63460	78814	54372	128740	55314	52144	49705	96677	150370	132220	54759	285370	53414	57399	149730	90626	57927	411800	46148	849250	102260	115550	117350	108470	-	HMDB0001896	12835	712-09-4	114833	-
MEDN0611	6β-hydroxytestosterone	6-β-羟基睾酮	Hormones and hormone related compunds	激素及激素相关物质	Hormones and hormone related compunds	激素及激素相关物质	303.196	304.204	[M-H]-	C19H28O3	4102.2	3892.2	4123.9	4734.8	3970.2	4288.6	2956.4	4905	3356.6	4886.1	5574	4426	4602.6	3508.1	4837.1	4035.7	4882.6	5479.5	5154.5	4272.4	5115.3	6956.7	4343.6	5188.6	4098.9	5374.2	4406.4	4545.9	4659.2	3715.6	4196.6	3982.8	3286.2	C14497	HMDB0006259	65543	62-99-7	34477	-
MEDN0615	Carbamoyl phosphate	氨基甲酸酯磷酸酯	Organic acid And Its derivatives	有机酸及其衍生物	Phosphoric acids	磷酸类化合物	139.975	140.983	[M-H]-	CH4NO5P	10782000	15310000	12236000	15354000	11797000	10418000	13014000	16430000	18856000	13870000	13731000	16581000	19691000	15339000	15217000	14998000	18316000	24760000	11140000	9389300	17351000	9943300	11345000	15529000	16343000	15818000	17074000	11693000	22177000	13681000	14652000	15607000	14828000	C00169	HMDB0001096	278	590-55-6	17672	6002
MEDN0616	O-Acetyl-L-serine	O-乙酰基-L-丝氨酸	Amino acid and Its metabolomics	氨基酸及其代谢物	Amino acid derivatives	氨基酸衍生物	146.045	147.053	[M-H]-	C5H9NO4	163330	156270	185920	166650	128930	189130	165960	177490	165970	170760	177590	144380	180460	163320	194940	166350	187470	182760	177280	110060	155830	140940	199110	153160	197800	198000	204140	165490	182830	165830	134750	166710	152800	C00979	HMDB0003011	99478	5147-00-2	17981	3270
MEDN0622	Porphobilinogen	紫质胆素原	Organic acid And Its derivatives	有机酸及其衍生物	Organicacid and Its derivatives	有机酸及其衍生物	225.088	226.095	[M-H]-	C10H14N2O4	412240	383080	566730	380140	336560	447020	428520	314330	486160	310980	289760	298730	409400	416850	717890	342740	363370	390770	494050	286310	536740	491680	354850	317170	417050	385050	363270	274950	405320	2241300	2513600	2501100	2225000	C00931	HMDB0000245	1021	487-90-1	-	-
MEDN0656	Indoleacetaldehyde	吲哚乙醛	Heterocyclic compounds	杂环化合物	Indole and Its derivatives	吲哚及其衍生物	158.061	159.068	[M-H]-	C10H9NO	5203500	5360000	4878600	5496400	5567400	4691600	5941100	5385500	5410600	5347400	4500900	5274700	5127300	4333600	5593600	4732800	4189800	4723300	4138300	4374200	4651200	4168900	3344200	5267600	5656300	5724600	4360000	4781300	4735800	5005700	4953600	5316400	5253200	C00637	HMDB0001190	800	2591-98-2	18086	6068
MEDN0657	D-Xylulose 5-phosphate	D-木酮糖-5-磷酸	Carboxylic acids and derivatives	碳水化合物及其代谢物	Phosphate sugars	磷酸糖	229.011	230.019	[M-H]-	C5H11O8P	6932200	8267300	5897700	7968200	6438700	7935100	11161000	9929700	13080000	12260000	9095500	11997000	12506000	11388000	13115000	10994000	13075000	11093000	8866600	5725400	10529000	9203200	7084300	8398500	11303000	12423000	10156000	11388000	10607000	9235000	10300000	9964900	10209000	C00231	HMDB0000868	439190	4212-65-1	16332	5829
MEDN0658	Hexadecanedioic acid	十六烷二酸	FA	脂肪酰类	FFA	游离脂肪酸	285.207	286.214	[M-H]-	C16H30O4	179250	281410	147380	497790	269400	317180	277870	296470	347120	264290	264980	398180	365760	352170	545780	419410	229250	177890	217380	296730	235630	273290	173630	381860	571650	719960	432600	525890	468780	372950	344420	359850	379690	C19615	HMDB0000672	10459	505-54-4	73722	5642
MEDN0661	2-hydroxy-2-(4-hydroxy-3-methoxyphenyl)acetic acid	2-羟基-2-（4-羟基-3-甲氧基苯基）乙酸	Benzene and substituted derivatives	苯及其衍生物	Phenolic acids	酚酸类	197.045	198.053	[M-H]-	C9H10O5	4149.6	5700.9	3712.1	5552.1	5244.6	6164.9	3143.1	9957	6597.6	5452.7	6113.4	5709.1	5396.8	9930.3	6900.8	3858.2	4307.3	4969.2	5250.2	4596.9	13187	4508.8	3012	4939.2	5054.2	5352.5	4512.4	5591.6	3554.6	5038.1	5195.3	6750.9	6365.9	C05584	HMDB0000291	736172	55-10-7	1127735	697
MEDN0662	Gamma-Glu-Leu	γ-谷氨酸-亮氨酸	Amino acid and Its metabolomics	氨基酸及其代谢物	Small Peptide	小肽	259.129	260.137	[M-H]-	C11H20N2O5	124910	262660	111510	190490	252090	169800	148180	106160	138680	177320	117050	186490	170140	85855	175540	149320	77006	94619	92641	134330	189860	157020	64056	211580	213440	213860	151310	120270	96872	152600	160150	146130	164770	-	HMDB0011171	4524287	-	68433	-
MEDN0669	5-oxoETE [5-oxo-6E,8Z,11Z,14Z-eicosatetraenoic acid]	5-氧代-6E,8Z,11Z,14Z-二十碳四烯酸	Oxidized lipids	氧化脂质	Oxidized lipids	氧化脂质	317.212	318.219	[M-H]-	C20H30O3	2540.4	2754	2499.4	11716	1785.1	6253.6	5098	5647.6	4743	4510.1	2045.3	8500.2	4812.9	8418.4	5817.2	7238.4	3419	7391	12567	11839	16653	5702.9	6258.1	15149	8693.9	8205.3	2488.6	6629.2	5031.4	5801.5	5755	7167.1	7523.4	C14732	HMDB0010217	5283159	106154-18-1	52449	-
MEDN0678	Ethylsalicylate	水杨酸乙酯	Organic acid And Its derivatives	有机酸及其衍生物	Organicacid and Its derivatives	有机酸及其衍生物	165.055	166.063	[M-H]-	C9H10O3	364590	329200	518340	445920	322880	406380	407700	278550	407420	317390	261710	302350	407880	393840	650410	306430	330450	343270	441670	259350	459660	453570	312640	356510	437820	416850	322520	264020	399950	2313300	2600200	2302400	2198400	-	HMDB0029817	8365	118-61-6	-	-
MEDN0679	3-Hydroxy-2-methyl-4H-pyran-4-one	3-羟基-2-甲基-4-吡喃酮	Heterocyclic compounds	杂环化合物	Heterocyclic compounds	杂环化合物	125.024	126.032	[M-H]-	C6H6O3	29381	15006	27795	11949	16487	8325.9	8569	19365	24268	10700	16457	13676	16752	27151	17785	19338	9031.3	20954	1189.9	28109	8689.4	11353	6023.9	15545	19016	8380.2	9009.4	11968	18766	13097	9799.2	10136	17314	C11918	HMDB0030776	8369	118-71-8	142577	-
MEDN0682	Octadecanamide	硬脂酰胺	Alcohol and amines	醇、胺类	Amines	胺类	282.28	283.288	[M-H]-	C18H37NO	8891.2	9883.8	12141	7545.7	8273.5	5968.6	10025	7324.1	5776.2	12775	10215	4947.8	7681.7	9984.4	8210.3	6333.4	6858.7	7448.9	11094	10023	8616.9	9538.2	8959.8	11712	7005.5	11431	11079	11736	6500.8	9436.7	10658	11011	13124	C13846	HMDB0034146	31292	124-26-5	34900	-
MEDN0720	N-(2-Methylbenzoyl)glycine	N-(邻甲苯酰)甘氨酸	Amino acid and Its metabolomics	氨基酸及其代谢物	Amino acid derivatives	氨基酸衍生物	192.066	193.074	[M-H]-	C10H11NO3	112740	25633	56819	11888	33466	20405	193750	5464.3	330730	89137	5594.1	12460	16229	58512	26632	24357	10325	4253	18658	15157	11206	107750	85633	7319.1	22020	9189.2	13566	5481.2	8360.4	47163	49429	50641	52018	-	HMDB0011723	91637	42013-20-7	68455	-
MEDN0725	2,4-Hexadienoic acid	山梨酸	Organic acid And Its derivatives	有机酸及其衍生物	Organicacid and Its derivatives	有机酸及其衍生物	111.045	112.052	[M-H]-	C6H8O2	588360	489190	657480	625570	527170	541740	601820	513270	533630	502010	521080	535160	421480	491600	657610	675970	609610	618820	596420	437520	507760	557020	446570	622810	487050	443730	516930	473790	461040	616120	505760	510790	455810	-	HMDB0029581	643460	110-44-1	38358	-
MEDN0732	Ricinoleic acid	蓖麻油酸	FA	脂肪酰类	FFA	游离脂肪酸	297.243	298.251	[M-H]-	C18H34O3	130450	61102	96140	154920	50999	92424	62531	56754	104400	64525	47233	100700	65668	180230	48146	82193	105870	120950	60717	94815	143170	105240	121240	71475	70497	84215	64677	80444	110200	92510	88865	91256	91352	C08365	HMDB0034297	5282942	141-22-0	85639	-
MEDN0736	2-(Methylthio)ethanol	2-(甲硫基)乙醇	Alcohol and amines	醇、胺类	Alcohols	醇类	91.0218	92.0296	[M-H]-	C3H8OS	156410	153240	132810	141120	119140	144210	126180	140810	132370	133490	132270	136600	146560	138380	137110	127950	145430	144510	146120	159190	146780	155950	132840	137690	126220	136060	130340	133340	140870	1191100	1288800	1227000	1109600	-	HMDB0032425	78925	5271-38-5	63861	-
MEDN0741	Methanesulfonic acid	甲磺酸	Organic acid And Its derivatives	有机酸及其衍生物	Sulfonic acids	磺酸类化合物	94.9803	95.9881	[M-H]-	CH4O3S	733050	504480	733040	763430	538610	594500	867980	591210	1115000	712010	501120	569850	502910	695860	676460	680510	498990	489840	604470	487890	634120	788950	555830	597070	747390	614400	654980	587970	592260	659070	685140	587620	593500	C11145	-	6395	75-75-2	-	-
MEDN0749	1-Mar [7R,14S-dihydroxy-4Z,8E,10E,12Z,16Z,19Z-docosahexaenoic acid]	7R,14S-二羟基-4Z,8E,10E,12Z,16Z,19Z-二十二碳六烯酸	Oxidized lipids	氧化脂质	Oxidized lipids	氧化脂质	359.222	360.23	[M-H]-	C22H32O4	295560	627250	234950	564280	604500	374020	443230	468140	618290	716060	363640	993800	1168300	460070	983080	782480	402920	407610	533900	438370	771330	644440	413850	784780	1157500	865640	739340	699990	690390	589090	674260	687830	713320	-	-	60201795	1268720-28-0	-	-
MEDN0750	(±)12-HEPE [(±)-12-hydroxy-5Z,8Z,10E,14Z,17Z-eicosapentaenoic acid]	(±)-12-羟基-5Z,8Z,10E,14Z,17Z-二十碳五烯酸	Oxidized lipids	氧化脂质	Oxidized lipids	氧化脂质	317.212	318.219	[M-H]-	C20H30O3	858480	558530	766330	945130	507910	673740	702220	537880	1037700	861580	349690	990700	1031100	1150000	866840	863530	844980	929750	755660	421930	1009300	773870	585190	1175600	1253700	935690	782780	1026200	916460	721850	840220	897170	922690	-	HMDB0010202	10041593	81187-21-5	72645	-
MEDN0751	(±)12-HETE [(±)12-hydroxy-5Z,8Z,10E,14Z-eicosatetraenoic acid]	(±)12-羟基-5Z,8Z,10E,14Z-二十碳四烯酸	Oxidized lipids	氧化脂质	Oxidized lipids	氧化脂质	319.227	320.235	[M-H]-	C20H32O3	21045000	40979000	18760000	42975000	41020000	37947000	47168000	37264000	35446000	50296000	30444000	57399000	60320000	35887000	52463000	51776000	28178000	30861000	45104000	24347000	62492000	55426000	45244000	60496000	69997000	54481000	58019000	55992000	47000000	43331000	45663000	50083000	50181000	-	HMDB0006111	5312983	71030-37-0	-	-
MEDN0752	(±)15-HEPE [(±)-15-hydroxy-5Z,8Z,11Z,13E,17Z-eicosapentaenoic acid]	(±)-15-羟基-5Z,8Z,11Z,13E,17Z-二十碳五烯酸	Oxidized lipids	氧化脂质	Oxidized lipids	氧化脂质	317.212	318.219	[M-H]-	C20H30O3	858480	558530	766330	945130	507910	673740	702220	537880	1037700	861580	349690	990700	1031100	1150000	866840	863530	844980	929750	755660	421930	1009300	773870	585190	1175600	1253700	935690	782780	1026200	916460	721850	840220	897170	922690	-	HMDB0010209	53480357	88852-33-9	-	-
MEDN0753	(±)16-HETE [(±)16-hydroxy-5Z,8Z,11Z,14Z-eicosatetraenoic acid]	(±)16-羟基-5Z,8Z,11Z,14Z-二十碳四烯酸	Oxidized lipids	氧化脂质	Oxidized lipids	氧化脂质	319.227	320.235	[M-H]-	C20H32O3	7468.7	19744	3336.5	17119	20303	11950	14852	15058	11182	23789	16708	24136	23407	9341.1	27910	16117	7890.2	12401	15227	10348	21974	19445	14461	18298	27980	17862	15900	23315	12670	17108	15990	15770	17239	-	HMDB0004680	9548884	128914-46-5	34162	-
MEDN0754	(±)17-HDHA [(±)17-hydroxy-4Z,7Z,10Z,13Z,15E,19Z-docosahexaenoic acid]	(±)17-羟基-4Z,7Z,10Z,13Z,15E,19Z-二十二碳六烯酸	Oxidized lipids	氧化脂质	Oxidized lipids	氧化脂质	343.227	344.235	[M-H]-	C22H32O3	683700	1900600	497410	1257300	1763600	987740	1107100	1190000	2092400	1951100	1189100	1881200	2221400	2546700	3748700	1909300	1275900	1217300	1723000	357960	2056000	1764400	1419900	2630400	2693800	2661000	1092100	2771300	2337200	1678500	1860600	1906800	1953400	-	HMDB0010213	6439179	90780-52-2	72637	-
MEDN0755	(±)17-HETE [(±)17-hydroxy-5Z,8Z,11Z,14Z-eicosatetraenoic acid]	(±)17-羟基-5Z,8Z,11Z,14Z-二十碳四烯酸	Oxidized lipids	氧化脂质	Oxidized lipids	氧化脂质	319.227	320.235	[M-H]-	C20H32O3	6680.7	4413.6	6006.1	12350	6912.4	5645.5	9881.2	9017.9	11884	10593	11366	7141.3	5837	10545	14463	9147.9	7194.9	8967.3	13332	15558	15947	10713	8468.7	16274	8264.4	18334	6238.6	16527	8064.2	8782.5	10610	10916	11209	-	HMDB0012598	6442740	128914-47-6	63995	-
MEDN0756	(±)18-HEPE [(±)-18-hydroxy-5Z,8Z,11Z,14Z,16E-eicosapentaenoic acid]	(±)-18-羟基-5Z,8Z,11Z,14Z,16E-二十碳五烯酸	Oxidized lipids	氧化脂质	Oxidized lipids	氧化脂质	317.212	318.219	[M-H]-	C20H30O3	858480	558530	766330	945130	507910	673740	702220	537880	1037700	861580	349690	990700	1031100	1150000	866840	863530	844980	929750	755660	421930	1009300	773870	585190	1175600	1253700	935690	782780	1026200	916460	721850	840220	897170	922690	-	HMDB0012611	53481496	141110-17-0	-	-
MEDN0757	(±)18-HETE [(±)18-hydroxy-5Z,8Z,11Z,14Z-eicosatetraenoic acid]	(±)18-羟基-5Z,8Z,11Z,14Z-二十碳四烯酸	Oxidized lipids	氧化脂质	Oxidized lipids	氧化脂质	319.227	320.235	[M-H]-	C20H32O3	6680.7	4413.6	6006.1	12350	6912.4	5645.5	9881.2	9017.9	11884	10593	11366	7141.3	5837	10545	14463	9147.9	7194.9	8967.3	13332	15558	15947	10713	8468.7	16274	8264.4	18334	6238.6	16527	8064.2	8782.5	10610	10916	11209	-	HMDB0006245	11141754	133268-58-3	91132	-
MEDN0758	(±)4-HDHA [(±)4-hydroxy-5E,7Z,10Z,13Z,16Z,19Z-docosahexaenoic acid]	(±)4-羟基-5E,7Z,10Z,13Z,16Z,19Z-二十二碳六烯酸	Oxidized lipids	氧化脂质	Oxidized lipids	氧化脂质	343.227	344.235	[M-H]-	C22H32O3	6337.1	3694.8	4605.2	10384	3810.1	9084	6573.1	4983.9	5910.6	3599.9	1960.5	6795	8128.7	13013	9381.1	10257	3762.3	8930	7555.7	5980.4	11965	9154	6004.4	15011	18206	10077	8031.8	6137.4	7426.6	8814.6	8088.7	8666.5	11618	-	-	-	90906-40-4	-	-
MEDN0760	(±)5-HETE [(±)5-hydroxy-6E,8Z,11Z,14Z-eicosatetraenoic acid]	(±)5-羟基-6E,8Z,11Z,14Z-二十碳四烯酸	Oxidized lipids	氧化脂质	Oxidized lipids	氧化脂质	319.227	320.235	[M-H]-	C20H32O3	51472	151700	37160	168230	120240	202560	174970	298030	273280	333590	106550	322630	249330	840940	604220	409370	174670	272040	776690	634800	1119100	460680	435720	834660	336740	371950	113320	690200	292050	353600	363710	402080	388900	-	HMDB0011134	5280733	-	28209	6554
MEDN0763	(±)9-HETE [(±)-9-hydroxy-5Z,7E,11Z,14Z-eicosatetraenoic acid]	(±)-9-羟基-5Z,7E,11Z,14Z-二十碳四烯酸	Oxidized lipids	氧化脂质	Oxidized lipids	氧化脂质	319.227	320.235	[M-H]-	C20H32O3	51472	151700	37160	168230	120240	202560	174970	298030	273280	333590	106550	322630	249330	840940	604220	409370	174670	272040	776690	634800	1119100	460680	435720	834660	336740	371950	113320	690200	292050	353600	363710	402080	388900	-	HMDB0010222	5312978	79495-85-5	72785	-
MEDN0765	11,12-EET [(±)11,(12)-epoxy-5Z,8Z,14Z-eicosatrienoic acid]	(±)11,(12)-环氧-5Z,8Z,14Z-二十碳三烯酸	Oxidized lipids	氧化脂质	Oxidized lipids	氧化脂质	319.227	320.235	[M-H]-	C20H32O3	29419	42914	31057	85379	26190	54840	59464	56246	55740	54136	20062	72291	99979	68612	67121	94895	41753	52377	66231	23585	149050	66641	66744	134100	158140	97307	78032	62849	64835	67927	77529	69665	68360	-	-	-	123931-40-8	-	-
MEDN0768	13-oxoODE [13-oxo-9Z,11E-octadecadienoic acid]	13-氧代-9Z,11E-十八碳二烯酸	Oxidized lipids	氧化脂质	Oxidized lipids	氧化脂质	293.212	294.219	[M-H]-	C18H30O3	685440	527830	372710	693040	546670	396700	274080	174770	226150	375290	267590	594500	444860	107190	143600	236320	172410	268340	156460	1559900	296420	313100	289570	248640	332380	242050	411030	229600	266420	354540	376100	407510	414910	C14765	HMDB0004668	6446027	54739-30-9	68947	-
MEDN0769	14(S)-HDHA [14S-hydroxy-4Z,7Z,10Z,12E,16Z,19Z-docosahexaenoic acid]	14S-羟基-4Z,7Z,10Z,12E,16Z,19Z-二十二碳六烯酸	Oxidized lipids	氧化脂质	Oxidized lipids	氧化脂质	343.227	344.235	[M-H]-	C22H32O3	5051800	11716000	3776900	9694900	10705000	6644400	7773200	7511800	11372000	12805000	7221900	15184000	17190000	10833000	17831000	12994000	7335000	7197600	9489500	4986200	13545000	11259000	7314300	13619000	18537000	14679000	11722000	13565000	12531000	10186000	10408000	11950000	11914000	-	-	-	119433-37-3	-	-
MEDN0771	15-oxoETE [15-oxo-5Z,8Z,11Z,13E-eicosatetraenoic acid]	15-氧代-5Z,8Z,11Z,13E-二十碳四烯酸	Oxidized lipids	氧化脂质	Oxidized lipids	氧化脂质	317.212	318.219	[M-H]-	C20H30O3	261040	598060	201050	287420	828120	163920	181710	176550	153060	277430	368580	304830	231460	71330	297600	161490	71237	167660	116260	313180	252100	169110	126610	268430	286320	199330	180600	253170	152520	243110	251700	267070	268650	C04577	HMDB0010210	5280701	81416-72-0	15559	-
MEDN0776	5(S),15(S)-DiHETE [5S,15S-dihydroxy-6E,8Z,10Z,13E-eicosatetraenoic acid]	5S,15S-二羟基-6E,8Z,10Z,13E-二十碳四烯酸	Oxidized lipids	氧化脂质	Oxidized lipids	氧化脂质	335.222	336.23	[M-H]-	C20H32O4	14038	9435	10446	13496	10171	9765.5	16586	13346	18737	14426	9856	22179	10177	24225	23278	14313	11544	22861	15803	8853.4	23058	14960	11305	25327	19280	16786	13081	18495	26191	13795	15783	18237	19264	-	HMDB0010216	5283158	82200-87-1	91286	-
MEDN0779	5-HETrE [5S-hydroxy-6E,8Z,11Z-eicosatrienoic acid]	5S-羟基-6E,8Z,11Z-二十碳三烯酸	Oxidized lipids	氧化脂质	Oxidized lipids	氧化脂质	321.243	322.251	[M-H]-	C20H34O3	1617.2	4404.4	1178.1	4441.7	2526.2	6264.7	6320	5230.1	6771.4	10670	3377.7	7865.4	7434.5	10224	9747.5	10210	4878.8	4188.1	15897	10871	12163	13386	8042	10472	8371.2	8455	8454.9	11280	3692.3	6370.4	8425.5	8607.1	7542.5	-	-	-	195061-94-0	-	-
MEDN0780	5-iPF2α-VI [(8β)-5,9α,11α-trihydroxy-prosta-6E,14Z-dien-1-oic acid]	(8β)-5,9α,11α-三羟基-prosta-6E,14Z-二烯-1-酸	Oxidized lipids	氧化脂质	Oxidized lipids	氧化脂质	353.233	354.241	[M-H]-	C20H34O5	3608	7662.7	3774.9	8952.1	5048.8	5758.8	4550.1	6263.5	11524	10552	5548.5	7365.3	8302.8	10013	13775	8025.9	4617.7	5739	6698.4	4441.8	10644	9653.3	6271.8	10846	10701	11454	10797	9930.2	12585	7485	10459	8967.6	8697.2	-	-	-	180469-63-0	-	-
MEDN0781	6 keto-PGF1α [6-oxo-9α,11α,15S-trihydroxy-prost-13E-en-1-oic acid]	6-酮前列腺素F1α	Oxidized lipids	氧化脂质	Oxidized lipids	氧化脂质	369.228	370.236	[M-H]-	C20H34O6	5174400	3879600	4085900	5565400	4231600	3795300	5631400	4974400	7554300	5527300	4127000	8982200	4507200	6293700	7559200	4335100	3419200	7879500	5512400	3697200	7466300	5040300	3547100	8260900	6520200	5485800	4956500	6353500	8168800	5047400	5903800	6003100	6417800	-	-	-	58962-34-8	-	-
MEDN0782	8,9-EET [(±)8,9-epoxy-5Z,11Z,14Z-eicosatrienoic acid]	(±)8,9-环氧-5Z,11Z,14Z-二十碳三烯酸	Oxidized lipids	氧化脂质	Oxidized lipids	氧化脂质	319.227	320.235	[M-H]-	C20H32O3	8755.2	41488	10382	36287	53729	13266	29355	22359	15269	35735	28442	38291	17391	10279	27342	14750	7027.9	16371	10366	28200	22243	11754	11630	21423	22307	13925	14049	19292	7999.1	18406	19810	22457	22093	C14769	HMDB0002232	5283203	-	34490	-
MEDN0784	9-oxoODE [9-oxo-10E,12Z-octadecadienoic acid]	9-氧代-10E,12Z-十八碳二烯酸	Oxidized lipids	氧化脂质	Oxidized lipids	氧化脂质	293.212	294.219	[M-H]-	C18H30O3	17570	19804	11223	33263	20521	23294	16136	10085	16960	18296	9115.8	22326	21345	13274	14054	15848	16098	15032	15933	11364	21506	20922	24627	21873	17238	18794	26269	17700	23462	18284	19304	19318	20083	C14766	HMDB0004669	9839084	54232-59-6	72842	-
MEDN0785	LTB4 [5S,12R-dihydroxy-6Z,8E,10E,14Z-eicosatetraenoic acid]	白三烯B4	Oxidized lipids	氧化脂质	Oxidized lipids	氧化脂质	335.222	336.23	[M-H]-	C20H32O4	76715	185620	66112	343680	163700	322390	354220	272510	200750	413070	126630	531170	799250	299270	371810	512020	176370	222060	557640	648960	1098600	620600	417480	726920	896490	512320	607420	497090	328590	397600	452950	447490	475280	C02165	-	-	71160-24-2	-	-
MEDN0787	LTE4 [5S-hydroxy-6R-(S-cysteinyl)-7E,9E,11Z,14Z-eicosatetraenoic acid]	白三烯E4	Oxidized lipids	氧化脂质	Oxidized lipids	氧化脂质	438.231	439.239	[M-H]-	C23H37NO5S	1491.9	12001	924.83	6607.8	7070.5	12677	22154	15187	21086	44114	7738.2	27628	27352	177640	36167	53982	15495	30917	112770	42121	301490	91327	117700	138960	32768	62105	20220	214040	40892	51878	57050	61499	63564	C05952	HMDB0002200	5280879	75715-89-8	15650	-
MEDN0789	LXB4 [5S,14R,15S-trihydroxy-6E,8Z,10E,12E-eicosatetraenoic acid]	脂氧素B4	Oxidized lipids	氧化脂质	Oxidized lipids	氧化脂质	351.217	352.225	[M-H]-	C20H32O5	1014.7	4978.6	1780.5	15280	6480.5	13911	14986	14084	6528.3	27196	7557.6	49600	61621	3517.9	16378	26499	4554.8	8056	18067	32413	53006	26668	14735	23817	44174	22853	30681	15064	11463	14483	17332	19458	20902	C06315	HMDB0005082	5280915	98049-69-5	6499	-
MEDN0790	PDX [10(S),17(S)-dihydroxy-4Z,7Z,11E,13Z,15E,19Z-docosahexaenoic acid]	10(S),17(S)-二羟基-4Z,7Z,11E,13Z,15E,19Z-二十二碳六烯酸	Oxidized lipids	氧化脂质	Oxidized lipids	氧化脂质	359.222	360.23	[M-H]-	C22H32O4	295560	627250	234950	564280	604500	374020	443230	468140	618290	716060	363640	993800	1168300	460070	983080	782480	402920	407610	533900	438370	771330	644440	413850	784780	1157500	865640	739340	699990	690390	589090	674260	687830	713320	-	-	-	871826-47-0	-	-
MEDN0791	PGD1 [9α,15S-dihydroxy-11-oxo-prost-13E-en-1-oic acid]	前列腺素D1	Oxidized lipids	氧化脂质	Oxidized lipids	氧化脂质	353.233	354.241	[M-H]-	C20H34O5	88731	41065	90809	54847	42565	69819	57109	47402	71770	49858	53998	66493	42328	45216	73879	63455	28941	70419	37231	55983	58915	61121	44485	78346	45965	48817	80632	71893	66779	56906	63973	58401	66300	C06438	HMDB0005102	5280936	17968-82-0	27696	-
MEDN0792	PGE1 [9-oxo-11α,15S-dihydroxy-prost-13E-en-1-oic acid]	前列腺素E1	Oxidized lipids	氧化脂质	Oxidized lipids	氧化脂质	353.233	354.241	[M-H]-	C20H34O5	88731	41065	90809	54847	42565	69819	57109	47402	71770	49858	53998	66493	42328	45216	73879	63455	28941	70419	37231	55983	58915	61121	44485	78346	45965	48817	80632	71893	66779	56906	63973	58401	66300	C04741	HMDB0001442	5280723	745-65-3	15544	416
MEDN0793	Prostaglandin E2	前列腺素E2	Hormones and hormone related compunds	激素及激素相关物质	Hormones and hormone related compunds	激素及激素相关物质	351.217	352.225	[M-H]-	C20H32O5	2059300	1312400	1493700	1400600	982230	2468700	3270800	3295800	4973800	3587400	1726500	3949600	3145500	3317400	5114900	2763100	2943400	5488500	4803500	1101800	6062400	3413700	3364400	4088700	3477700	3005100	3457800	2739800	6077100	2983200	3517300	3444500	3737500	C00584	HMDB0001220	5280360	363-24-6	15551	6089
MEDN0794	PGF1α [9α,11α,15S-trihydroxy-prost-13E-en-1-oic acid]	前列腺素F1α	Oxidized lipids	氧化脂质	Oxidized lipids	氧化脂质	355.248	356.256	[M-H]-	C20H36O5	38204	18762	43921	23517	22974	26665	49360	35467	39938	47023	29185	44399	18459	27963	34500	20168	16837	36522	23303	42193	22238	17795	18875	27569	24033	17072	22952	32918	25720	26305	29776	32045	35550	-	-	5280939	745-62-0	-	-
MEDN0795	PGF2α [9α,11α,15S-trihydroxy-prosta-5Z,13E-dien-1-oic acid]	前列腺素F2α	Oxidized lipids	氧化脂质	Oxidized lipids	氧化脂质	353.233	354.241	[M-H]-	C20H34O5	519510	251350	494820	267860	241010	283220	817370	491310	592100	764560	355220	631250	208000	465160	529660	277780	215780	717380	334840	511940	371620	237170	245240	499850	309250	253480	253230	409710	412730	395380	445940	442300	456720	-	-	-	551-11-1	-	-
MEDN0796	PGF3α [9α,11α,15S-trihydroxy-prosta-5Z,13E,17Z-trien-1-oic acid]	前列腺素F3α	Oxidized lipids	氧化脂质	Oxidized lipids	氧化脂质	351.217	352.225	[M-H]-	C20H32O5	3736.6	4378.9	2158.4	8947.3	5239.1	6398.2	6502.9	4950.6	5224.9	5908.3	3641.1	9889	8320	2729.9	4057.8	5813.2	5413.3	4629.4	6028.9	9166.5	6942.5	5795.5	7559.6	7134.8	8463.4	6583.9	4400.2	4552.1	6023.8	5137.3	5982.8	4163.4	7594.2	-	-	5280940	745-64-2	-	-
MEDN0797	PGJ2 [11-oxo-15S-hydroxy-prosta-5Z,9,13E-trien-1-oic acid]	前列腺素J2	Oxidized lipids	氧化脂质	Oxidized lipids	氧化脂质	333.207	334.214	[M-H]-	C20H30O4	116460	43227	116660	64375	57618	86368	82896	77911	114190	67634	74302	116990	77898	82344	111880	97947	42338	117140	62882	81372	133520	111510	65000	184960	83281	98983	106400	113290	135320	81352	102950	99074	112370	C05957	HMDB0002710	5280884	60203-57-8	27485	3464
MEDN0802	RvD5 [7S,17S-dihydroxy-4Z,8E,10Z,13Z,15E,19Z-docosahexaenoic acid]	7S,17S-二羟基-4Z,8E,10Z,13Z,15E,19Z-二十二碳六烯酸	Oxidized lipids	氧化脂质	Oxidized lipids	氧化脂质	359.222	360.23	[M-H]-	C22H32O4	295560	627250	234950	564280	604500	374020	443230	468140	618290	716060	363640	993800	1168300	460070	983080	782480	402920	407610	533900	438370	771330	644440	413850	784780	1157500	865640	739340	699990	690390	589090	674260	687830	713320	-	HMDB0004038	16061139	578008-43-2	138645	-
MEDN0807	Myristic acid	肉豆蔻酸	FA	脂肪酰类	FFA	游离脂肪酸	227.201	228.37	[M-H]-	C14H28O2	3061.4	3073.9	2469.6	5023.5	1775.3	3497.3	2679.8	1941.7	3789.8	3990.5	1545.1	4912	3729.2	5428.3	2324.2	3656	2672	3030.3	2817.8	3793.9	5456.7	3894.5	4254.5	2556.9	2888	3337.1	2446.8	4005.1	3717	3070.6	4071.2	3487.8	3082.9	C06424	HMDB0000806	11005	544-63-8	28875	196
MEDN0808	Myoinositol	肌醇	Carboxylic acids and derivatives	碳水化合物及其代谢物	Sugar alcohols	糖醇	179.056	180.16	[M-H]-	C6H12O6	3040900	2323900	2985400	2050800	2027000	1557800	1603800	1974100	2481000	1482900	1237500	1687900	1773500	2466100	1480200	1752400	1618400	2710300	1691900	1044600	3041500	1291100	1649700	2884000	2121700	1496100	1759000	1320500	4707200	2057700	1989800	2077300	2247900	C00137	HMDB0000211	892	87-89-8	17268	5221
MEDN0816	4-Hydroxyhippurate	4-羟基马尿酸	Amino acid and Its metabolomics	氨基酸及其代谢物	Amino acid derivatives	氨基酸衍生物	194.045	195.053	[M-H]-	C9H9NO4	116870	48614	51684	15570	60336	28302	302990	10869	410580	145300	9128.2	9500.5	10893	62663	34006	26656	6360.8	7935.2	10858	10078	11209	120580	57304	6192.9	33899	6135.2	18626	7263.9	14635	60122	59265	55265	55764	-	HMDB0013678	151012	2482-25-9	71018	-
MEDN0818	N-acetyl-beta-alanine	N-乙酰-β-丙氨酸	Amino acid and Its metabolomics	氨基酸及其代谢物	Amino acid derivatives	氨基酸衍生物	130.05	131.058	[M-H]-	C5H9NO3	2465400	2691400	2444100	4191200	2828800	4325000	6231800	8566400	8766000	6128000	6038200	9316700	6903300	7430300	12105000	8836500	5737900	7503700	5013300	3374000	7080800	6190600	3366700	6896100	8131600	9103200	5000300	4879500	5108700	5941700	6545400	6231100	6247200	C01073	HMDB0061880	76406	3025-95-4	16682	-
MEDN0820	3-Hydroxyglutaric acid	3-羟基戊二酸	Organic acid And Its derivatives	有机酸及其衍生物	Organicacid and Its derivatives	有机酸及其衍生物	147.029	148.037	[M-H]-	C5H8O5	68915	327590	77421	86438	307830	87979	99941	95941	182310	107420	90567	101510	167930	139480	140680	154430	87441	75920	104790	160540	92970	115360	94384	113840	191790	164920	153460	71605	157330	87046	124330	126000	126920	-	HMDB0000428	181976	638-18-6	-	5417
MEDN0822	Cysteine glutathione disulfide	半胱氨酸二硫化谷胱甘肽	Amino acid and Its metabolomics	氨基酸及其代谢物	Small Peptide	小肽	425.08	426.088	[M-H]-	C13H22N4O8S2	17345000	8380200	16210000	15869000	5214700	21227000	12917000	15558000	13093000	15524000	10275000	17300000	21540000	1350300	12122000	22106000	14415000	12335000	16057000	7739200	16872000	16182000	15220000	26282000	17962000	18039000	16913000	8887200	17144000	14363000	15009000	16945000	17051000	-	HMDB0000656	53477713	13081-14-6	143243	5628
MEDN0823	Tryptophan glutamic acid	色氨酰谷氨酸	Amino acid and Its metabolomics	氨基酸及其代谢物	Small Peptide	小肽	332	333.132	[M-H]-	C16H19N3O5	7511	3627.7	2359.7	11643	2202.1	20044	14779	10915	24282	9713.2	1983.1	18550	21800	28859	10208	47325	26930	21103	25513	3299.1	21092	24638	18488	30169	24041	32324	22672	13380	20985	17036	18009	15588	16575	-	HMDB0029082	3634442	36099-95-3	-	-
MEDN0827	N-acetylornithine	(S)-2-乙酰氨基-5-氨基戊酸	Organic acid And Its derivatives	有机酸及其衍生物	Organicacid and Its derivatives	有机酸及其衍生物	173.093	174.1	[M-H]-	C7H14N2O3	3951100	42928	3331500	2022200	22164	947590	1467200	1580800	3999300	651830	146020	2577200	3560700	2343400	469860	2070000	1617200	3752600	1097600	68360	3504200	904990	1580500	2583100	3270200	849690	2296400	481570	3929300	1757800	1738400	1908600	1831200	C00437	HMDB0003357	439232	6205-08-9	16543	-
MEDN0832	D-Glucosamine 6-Phosphate	D-葡萄糖胺6-磷酸	Carboxylic acids and derivatives	碳水化合物及其代谢物	Phosphate sugars	磷酸糖	258.038	259.151	[M-H]-	C6H14NO8P	419500	267330	386880	326570	265330	312750	341560	336860	357080	344800	232300	389080	416120	339960	331440	373340	318610	311870	246850	228600	361910	305010	233240	451980	357250	385220	298450	314020	343910	396830	345260	343370	315080	C00352	HMDB0001254	439217	3616-42-0	15873	6111
MEDN0833	3-Dehydroshikimate	3-脱氢莽草酸	Organic acid And Its derivatives	有机酸及其衍生物	Organicacid and Its derivatives	有机酸及其衍生物	171.029	172.037	[M-H]-	C7H8O5	33849	45241	21043	61005	36114	28412	43383	36129	51762	45840	30555	32289	33450	41614	28875	53670	39938	47408	38982	26502	47004	58703	44630	69139	82113	36101	49597	44646	54935	40559	73115	44074	37101	C02637	HMDB0000390	439774	2922-42-1	-	5379
MEDN0835	D-Glucuronolactone	D-葡醛内酯	Aldehyde,Ketones,Esters	醛、酮、酯类	Esters	酯类	175.024	176.032	[M-H]-	C6H8O6	27606	12698	26588	25857	19659	33259	18065	7722	33707	20681	25207	20992	18286	20597	14117	18931	12999	18044	29925	10602	21968	21323	22957	23768	17600	14548	9808.7	21914	13436	18068	16826	12578	29816	C02670	HMDB0006355	2724333	32449-92-6	18268	-
MEDN0836	Cytidine 5'-Diphosphocholine	胞苷5'-二磷酸胆碱	Nucleotide And Its metabolomics	核苷酸及其代谢物	Nucleotide and Its metabolomics	核苷酸及其代谢物	487.1	488.107	[M-H]-	C14H26N4O11P2	2034.8	36187	2638.7	14886	12647	36526	82522	126640	58434	95269	60049	26726	72348	57298	82963	83933	122720	66819	83026	33918	30742	51149	65554	39519	66709	79991	28880	90144	53635	50929	49902	59783	49253	C00307	HMDB0001413	13804	987-78-0	16436	6229
MEDN0841	3-Ureidopropionate	3-脲基丙酸	Organic acid And Its derivatives	有机酸及其衍生物	Organicacid and Its derivatives	有机酸及其衍生物	131.046	132.054	[M-H]-	C4H8N2O3	100970	125950	97025	96827	117460	99715	209640	129470	160790	148570	96805	109860	131550	76795	83338	125490	60282	81757	70411	108670	77296	120950	107220	99511	80845	89665	141910	138960	72661	103370	114230	135900	102670	C02642	-	111	462-88-4	-	-
MEDN0846	7,8-Dimethylalloxazine	7,8-二甲基咯嗪	Heterocyclic compounds	杂环化合物	Heterocyclic compounds	杂环化合物	241.073	242.08	[M-H]-	C12H10N4O2	19097	13342	9145.2	16098	12733	10802	17324	13961	21320	20280	12584	28670	14109	16876	20354	14586	9120.1	11123	11208	16657	18688	16391	12365	26161	17101	17274	15963	20572	21736	18621	19666	18178	18112	C01727	-	5326566	1086-80-2	-	-
MEDN0854	Mono-Methyl Glutarate	单甲基戊二酸	Organic acid And Its derivatives	有机酸及其衍生物	Organicacid and Its derivatives	有机酸及其衍生物	145.05	146.058	[M-H]-	C6H10O4	346510	365770	251100	302620	313160	227020	392430	187510	243680	239350	358340	331020	270020	236570	225100	367130	393390	326710	232520	329460	263840	438080	409470	380210	230260	242460	379790	256760	413280	177860	203920	205150	212540	-	HMDB0000858	73917	1501-27-5	86396	5821
MEDN1005	Phosphoenolpyruvate	磷酸烯醇丙酮酸	Organic acid And Its derivatives	有机酸及其衍生物	Phosphoric acids	磷酸类化合物	166.975	167.982	[M-H]-	C3H5O6P	4567400	6023100	3331500	7674700	7965400	6364200	9234200	4933600	7086000	10597000	6453700	8895700	6487500	2875800	8422100	6857700	4752900	6092900	15647000	8304000	7660500	10600000	5126200	10984000	9054600	8255500	4422800	5530600	9205900	8076900	8122500	7396800	5874800	C00074	HMDB0000263	1005	138-08-9	-	-
MEDN1006	Uric acid	尿酸	Organic acid And Its derivatives	有机酸及其衍生物	Organicacid and Its derivatives	有机酸及其衍生物	167.021	168.028	[M-H]-	C5H4N4O3	3866600	9497000	4201100	10398000	11873000	9875800	8133300	6788700	5438100	12063000	10927000	14021000	10139000	3267700	10140000	7227100	7287100	9265400	17850000	16115000	13190000	15684000	9174100	15955000	14448000	13948000	8481600	6226600	10111000	11588000	10528000	10825000	10377000	C00366	HMDB0000289	1175	69-93-2	17775	88
MEDN1009	3-hydroxyphenylacetic acid	3-羟基苯乙酸	Organic acid And Its derivatives	有机酸及其衍生物	Organicacid and Its derivatives	有机酸及其衍生物	151.04	152.047	[M-H]-	C8H8O3	260050	97345	134020	57408	122430	81205	470140	41990	762760	187100	35539	50632	49465	148760	86641	56083	38547	41502	47231	45741	51786	200110	92548	36838	71980	33442	45935	39536	51581	101310	125550	124090	124310	C05593	HMDB0000440	12122	621-37-4	17445	5429
MEDN1024	D-piperidine acid	D-哌啶酸	Heterocyclic compounds	杂环化合物	Heterocyclic compounds	杂环化合物	128.071	129.079	[M-H]-	C6H11NO2	154120	130750	128620	253180	111670	215470	128340	93244	107080	160220	162470	182540	166420	58805	131740	116160	89620	60444	151510	212740	160120	152400	85440	216450	128800	98938	143950	141250	68716	133100	147570	111440	131600	-	HMDB0005960	736316	1723-00-8	41582	-
MEDN1035	13(R)-HODE	13(R)-HODE	Oxidized lipids	氧化脂质	Oxidized lipids	氧化脂质	295.2	296.235	[M-H]-	C18H32O3	7883300	12823000	4758400	17657000	8304600	17970000	12189000	8852100	10895000	15612000	8394400	21685000	21994000	11810000	11524000	20259000	8968600	7513400	13844000	21153000	15051000	25687000	15597000	12372000	21596000	16402000	30920000	18004000	16484000	14964000	15110000	16295000	16788000	-	-	13723970	10219-69-9	-	-
MEDN1045	2-Amino-4,6-pteridinediol	2-氨基-4,6-哌啶二醇	Nucleotide And Its metabolomics	核苷酸及其代谢物	Nucleotide and Its metabolomics	核苷酸及其代谢物	178.038	179.044	[M-H]-	C6H5N5O2	142520	45560	133700	105780	39598	51019	67765	34707	59846	52539	30356	48234	32510	14812	29327	33834	27857	64611	19545	6071.2	37351	21243	23329	46689	39386	34384	27471	11553	19256	52844	33198	55793	37046	-	-	135403800	119-44-8	-	-
MEDN1052	(S) -2-Hydroxyglutaric acid	(S)-2-羟基戊二酸	Organic acid And Its derivatives	有机酸及其衍生物	Organicacid and Its derivatives	有机酸及其衍生物	147.029	148.037	[M-H]-	C5H8O5	46871	420370	55922	75519	466780	96557	109180	111250	171970	100330	109760	102570	112920	134420	138200	120820	93279	82623	102480	221730	93325	141870	118900	92222	137570	116820	159950	142610	114010	96412	107150	127350	140100	-	-	439939	13095-48-2	-	-
MEDN1055	D-Calcium Pantothenate	D-泛酸钙（维生素B5）	CoEnzyme and vitamins	辅酶和维生素	CoEnzyme and vitamins	辅酶和维生素	437.214	438.221	[M-H]-	C18H34N2O10	3504500	1994300	2097600	1519300	1337900	942710	3714500	1564400	2712500	2916100	1101700	1221500	555390	2155700	834350	801940	1309800	2110800	1990000	755510	1359000	1149000	1704600	2074900	437500	353520	1376200	1418600	1827600	1591700	1692500	1602900	1840800	-	-	443753	137-08-6	-	-
MEDN1057	2-c-methyl-d-erythritol 2,4-cyclodiphosphate	2-c-甲基-d-赤藓糖醇2,4-环二磷酸	Carboxylic acids and derivatives	碳水化合物及其代谢物	Phosphate sugars	磷酸糖	276.988	277.996	[M-H]-	C5H12O9P2	1721100	402390	1554000	3328400	388400	2971800	1664600	965460	2543200	1141300	988910	2773300	1192600	1155400	1704300	2161500	462900	568280	987430	667140	1027800	814740	193610	1115000	945520	913290	824130	986270	929180	1577800	1302700	1559800	1216000	-	-	126747	143488-44-2	-	-
MEDN1060	L-Isoisoleucine	L-别异亮氨酸	Amino acid and Its metabolomics	氨基酸及其代谢物	Amino acids	氨基酸	130.087	131.095	[M-H]-	C6H13NO2	40796000	42212000	38388000	50422000	42992000	43853000	45899000	41338000	47176000	43064000	31701000	49402000	49050000	33230000	48489000	50654000	34312000	45158000	29308000	28824000	45670000	39726000	30805000	54639000	57349000	56808000	40725000	33583000	48439000	37465000	42811000	44550000	44505000	-	-	99288	1509-34-8	-	-
MEDN1063	Homo-Gamma-Linolenic Acid	Homo-Gamma-Linolenic Acid	Organic acid And Its derivatives	有机酸及其衍生物	Organicacid and Its derivatives	有机酸及其衍生物	305.248	306.256	[M-H]-	C20H34O2	1599300	903310	1171100	2253900	803400	1095400	894850	700270	752020	947040	498970	1106500	961430	1068700	1073300	1138000	869520	1043800	772100	988790	1251400	807330	894400	1168600	1040400	928790	550520	1042100	942890	1046800	859470	1118000	1040200	-	-	280581	1783-84-2	-	-
MEDN1064	N-arachidene glycine	N-花生四烯甘氨酸	Aldehyde,Ketones,Esters	醛、酮、酯类	Esters	酯类	360.254	361.262	[M-H]-	C22H35NO3	9986.7	9112.9	11472	19021	12897	5634.6	10573	8173.1	7968	9048.5	5351.8	10769	4101.5	11422	13758	5267.3	2546.6	9570.6	5330.5	8105.9	11506	4387.9	3007	15780	11167	6951.2	1598.4	6901.7	6208.1	6778.5	9598.8	9801.2	9938.6	-	-	5283389	179113-91-8	-	-
MEDN1069	9,12-octadecadienoic acid	9,12-十八碳二烯酸	FA	脂肪酰类	FFA	游离脂肪酸	275.201	276.209	[M-H]-	C18H28O2	139580	24494	80236	132370	13427	57947	33844	23095	104340	35715	11101	60956	42294	219450	21830	29369	84873	101600	28815	45893	156190	31769	51220	50812	26784	58134	16099	64616	88481	62642	66178	65139	63986	-	-	1931	2012-14-8	-	-
MEDN1077	Alpha-Mercholic Acid	α-鼠胆酸	Bile acids	胆汁酸	Bile acids	胆汁酸	407.28	408.288	[M-H]-	C24H40O5	356260	331620	812060	478620	415410	337430	1282100	1444800	206220	311980	625250	566810	433980	910610	374930	583830	278690	741670	355970	1869100	895670	1177300	906880	217700	780240	533710	695500	1163700	971170	683400	866990	585580	659290	-	-	5283852	2393-58-0	-	-
MEDN1078	Cis-9,10-epoxystearic acid	顺-9,10-环氧硬脂酸	FA	脂肪酰类	FFA	游离脂肪酸	297.243	298.251	[M-H]-	C18H34O3	178920	88586	90333	151980	59565	81191	66355	46273	105620	46638	24669	91453	58492	202510	44451	63023	102300	99816	32940	208250	221960	97162	59141	93434	172790	113940	93590	97521	141730	91209	102080	104290	119810	-	-	15868	2443-39-2	-	-
MEDN1079	(4E,7E,10Z,13E,16E,19E) -docosa-4,7,10,13,16,19-hexanoic acid	(4E,7E,10Z,13E,16E,19E)-docosa-4,7,10,13,16,19-己烯酸	Oxidized lipids	氧化脂质	Oxidized lipids	氧化脂质	327.232	328.24	[M-H]-	C22H32O2	4155600	2908500	3863300	5042500	2296500	2513600	2659900	2313700	3320500	3056500	2041300	3560900	2642800	3952100	3864000	3118200	2652300	4001700	2232200	2916600	3868500	2110800	2004000	4590700	2881500	3166900	1635800	2670000	2861000	3534700	3214600	3204100	3433400	-	-	6442063	25167-62-8	-	-
MEDN1081	12,13-DiHOME	12,13-DiHOME	Oxidized lipids	氧化脂质	Oxidized lipids	氧化脂质	313.238	314.246	[M-H]-	C18H34O4	617890	157210	279020	841440	94662	432420	163960	107930	306040	93420	63948	272180	154690	693410	63469	185730	319840	337220	83757	229340	528530	256890	244690	229980	196410	294600	100850	290130	521560	280240	290920	310240	328930	-	-	10236635	263399-35-5	-	-
MEDN1083	Sphingosine 1-phosphate	鞘氨醇 1-磷酸盐	SL	鞘脂类	SM	鞘磷脂	378.2	379.249	[M-H]-	C18H38NO5P	18808	59693	12430	27110	74621	19499	35874	33582	49573	58341	70476	53767	39272	56217	85113	49604	21382	45305	44920	76409	72397	81057	36333	65346	45369	77969	24433	68593	31244	44189	49657	50013	51924	C06124	-	5283560	26993-30-6	-	-
MEDN1085	Glutathione	谷胱甘肽	Amino acid and Its metabolomics	氨基酸及其代谢物	Small Peptide	小肽	611.144	612.151	[M-H]-	C20H32N6O12S2	12163000	5352200	7635500	3179100	2434600	5893400	18241000	13302000	20443000	13805000	8379700	9393800	8873000	13569000	14122000	11512000	12647000	19631000	8634200	1778200	7350100	4055500	6885700	7463000	5534800	4457000	9796600	13647000	13328000	8577600	10766000	10336000	9850800	C00051	HMDB0000125	65359	27025-41-8	16856	44
MEDN1087	UDP-D-galactose	UDP-D-半乳糖	Carboxylic acids and derivatives	碳水化合物及其代谢物	Sugars	糖类	565.048	566.055	[M-H]-	C15H24N2O17P2	511500	2444500	569820	2473100	1100500	4068100	13210000	15496000	16210000	11341000	6972700	3299200	6847800	7038400	15450000	18758000	19801000	12584000	18221000	5125200	4446500	12711000	8168800	3500700	8698000	8008300	5992700	16082000	9162700	7481100	8119600	7471400	8309400	C00052	HMDB0000302	18068	2956-16-3	67119	5291
MEDN1098	2-ethyl-2-hydroxybutyric acid	2-乙基-2-羟基丁酸	Organic acid And Its derivatives	有机酸及其衍生物	Organicacid and Its derivatives	有机酸及其衍生物	131.071	132.079	[M-H]-	C6H12O3	113840	102520	108190	134790	119910	120570	246660	106510	279790	223920	113150	87768	106620	139640	89274	122950	105710	77886	120430	112490	138860	135950	99552	148730	170260	135510	152690	103900	114480	97775	125320	128860	133540	-	HMDB0001975	77199	3639-21-2	-	6411
MEDN1104	7-ketolithocholic acid	7-酮基石胆酸	Bile acids	胆汁酸	Bile acids	胆汁酸	389.269	390.277	[M-H]-	C24H38O4	23528	26324	52929	44391	42100	25482	43337	44288	24155	18003	57722	92088	28821	103110	42680	72154	45375	33086	35468	141160	65020	83800	88641	29668	25345	38806	57866	62928	113190	53581	73520	48235	56075	-	-	444262	4651-67-6	-	-
MEDN1108	1,6-anhydro-β-D-glucose	1,6-脱水-β-D-葡萄糖	Carboxylic acids and derivatives	碳水化合物及其代谢物	Sugars	糖类	161.045	162.053	[M-H]-	C6H10O5	54052	32636	57813	47942	22174	88155	31425	40725	68979	28111	34917	71617	70352	54527	44522	59434	65613	43441	28948	24961	42004	36862	39564	40051	35408	36708	46098	27829	47328	47975	51525	36677	41556	-	HMDB0000640	724705	498-07-7	30997	5613
MEDN1110	1,11-undecylic acid	1,11-十一碳二元酸	Organic acid And Its derivatives	有机酸及其衍生物	Organicacid and Its derivatives	有机酸及其衍生物	243.2	244.167	[M-H]-	C13H24O4	625080	774720	969300	614310	593260	616380	806800	601000	566500	686000	697670	564250	587670	555200	640720	577120	638880	557740	634030	629810	871470	934260	680800	603820	661380	626810	573180	650930	577320	756510	693370	701680	738660	-	-	10458	505-52-2	-	-
MEDN1112	16-Hydroxyhexadecanoic acid	16-羟基十六酸	FA	脂肪酰类	FFA	游离脂肪酸	271.227	272.235	[M-H]-	C16H32O3	168640	41963	83051	172580	31211	105530	75742	31533	121190	48879	24122	126550	70066	229310	29664	29532	168430	143310	38667	69916	265280	47571	70174	47408	29039	61610	31540	81820	108490	82666	90223	90661	99268	-	HMDB0006294	10466	506-13-8	55328	-
MEDN1113	12-ketolithocholic acid	12-酮基石胆酸	Bile acids	胆汁酸	Bile acids	胆汁酸	389.269	390.277	[M-H]-	C24H38O4	23528	26324	52929	44391	42100	25482	43337	44288	24155	18003	57722	92088	28821	103110	42680	72154	45375	33086	35468	141160	65020	83800	88641	29668	25345	38806	57866	62928	113190	53581	73520	48235	56075	-	HMDB0000328	3080612	5130-29-0	803536	5317
MEDN1117	Uridine diphosphate-N-acetylglucosamine	尿苷二磷酸-N-乙酰氨基葡萄糖	Nucleotide And Its metabolomics	核苷酸及其代谢物	Nucleotide and Its metabolomics	核苷酸及其代谢物	606.074	607.082	[M-H]-	C17H27N3O17P2	58057	671640	58626	411330	205350	1114300	2568300	3788100	3133600	2446300	1437600	1177700	2254800	2845000	3973400	3690900	4555500	2931400	4338500	1315800	2029000	3116200	2202400	1428900	3417300	3199800	2924900	4727300	3117100	1655700	1856600	2326700	2192400	C00043	HMDB0000290	445675	528-04-1	16264	5281
MEDN1121	23-deoxydeoxycholic acid	23-脱甲脱氧胆酸	Bile acids	胆汁酸	Bile acids	胆汁酸	377.269	378.277	[M-H]-	C23H38O4	4183.1	1644.9	3134.9	2579.5	1666.6	1719.2	815.53	3493.6	7189.6	2920.8	1351.4	1769.2	1966	4880.1	4206.3	1746.8	3505.1	2096.1	7728.4	10669	1505.9	5423.6	1742	3788.7	1600.5	1073.2	681.66	6941.6	13885	4368.7	3034.4	3744.9	3868.9	-	-	193905	53608-86-9	-	-
MEDN1126	Gamma-Mercholic Acid	γ-鼠胆酸	Bile acids	胆汁酸	Bile acids	胆汁酸	407.28	408.288	[M-H]-	C24H40O5	197590	272870	562820	372020	382370	203120	1608600	2226400	173880	335580	404090	335560	329500	651940	296090	477220	251010	2158400	524440	1822500	1688800	1799700	1995700	160660	1549500	670700	870210	1534800	970950	919170	1134400	803880	920370	-	-	92805	547-75-1	-	-
MEDN1129	Erythrose	赤藓糖	Carboxylic acids and derivatives	碳水化合物及其代谢物	Sugars	糖类	119.034	120.042	[M-H]-	C4H8O4	11396	9097	7222	16921	12891	12656	22891	14442	28922	16303	14398	8395.4	11769	47602	15698	7769.5	6638.1	15244	13244	11540	10787	12614	9819.8	13907	15723	8436.9	5448.8	47432	13144	16520	9018	11381	11196	C01796	HMDB0002649	94176	583-50-6	23956	289
MEDN1134	2-Hydroxy-3,5-dinitrobenzoic acid	2-羟基-3,5-二硝基苯甲酸	Organic acid And Its derivatives	有机酸及其衍生物	Organicacid and Its derivatives	有机酸及其衍生物	226.994	228.002	[M-H]-	C7H4N2O7	54847	58793	77438	61031	60056	63780	65939	89424	64792	76673	53347	62452	60216	73862	83451	52445	57324	56632	61756	59558	63177	64732	69631	51357	45329	69901	61425	58404	52372	55511	74074	85431	67629	C11319	-	11873	609-99-4	-	-
MEDN1135	Heparin	1-O-十六烷基甘油	Alcohol and amines	醇、胺类	Alcohols	醇类	315.29	316.298	[M-H]-	C19H40O3	35261	38026	26409	41442	46125	29299	57557	40207	38758	29751	29963	62350	24188	63399	44917	38019	44292	43007	40532	44477	68186	35113	43954	35435	45099	29347	33211	38064	43918	35376	40073	42117	43400	C00374	HMDB0001394	72733	6145-69-3	-	-
MEDN1141	Orthocholic acid	原胆酸	Bile acids	胆汁酸	Bile acids	胆汁酸	389.269	390.277	[M-H]-	C24H38O4	23983	19794	57188	43997	35364	21057	35604	31924	18686	17385	46691	78477	26939	89962	34229	58736	27090	25398	26043	122800	64828	77537	72834	22700	33051	27724	52577	49134	95839	43601	58546	33236	37139	-	-	101818	641-81-6	-	-
MEDN1144	9(S)-HODE	9(S)-HODE	Oxidized lipids	氧化脂质	Oxidized lipids	氧化脂质	295.2	296.235	[M-H]-	C18H32O3	6400.5	10168	2544.8	14067	9792.2	8188.1	8228.1	8678	7755.2	9445.4	6516	8124.4	7790.6	8922.6	6101.4	11868	5974	7189.9	5750.6	19678	12601	11782	7638.4	6650.3	10212	9125.6	9648.4	12420	13167	8410	8857.9	8627.8	10909	C14767	-	5312830	73543-67-6	-	-
MEDN1156	8,11-icosadienoic acid	8,11-二十碳二炔酸	FA	脂肪酰类	FFA	游离脂肪酸	303.2	304.24	[M-H]-	C20H32O2	118170	100380	112400	135130	89333	96938	95360	82203	87015	87112	65037	92166	75694	112310	87913	91733	65026	107960	78499	83454	122510	82701	99086	121600	93324	107080	50442	87189	83112	93673	100640	100050	99200	-	-	1899	82073-91-4	-	-
MEDN1159	cis-1-Pentadecenoic Acid(C15: 1)	cis-1--Pentadecenoic Acid(C15:1)	FA	脂肪酰类	FFA	游离脂肪酸	239.201	240.209	[M-H]-	C15H28O2	167590	520460	467490	466210	342810	402680	371870	505960	391110	475760	250700	432530	399360	426130	393070	354340	467040	416150	511120	552880	288910	473120	469220	436880	359690	423090	319780	421620	392140	21089000	27656000	25445000	22508000	-	-	5312411	84743-29-3	-	-
MEDN1160	Mevalonate 5-phosphate	甲戊酸 5-磷酸酯	Organic acid And Its derivatives	有机酸及其衍生物	Phosphoric acids	磷酸类化合物	227	228.039	[M-H]-	C6H13O7P	191190	157330	274540	323800	148770	223170	331360	218770	643380	487880	296440	392390	273540	367590	414710	180770	198180	180940	82907	167300	239750	299850	198800	171690	217430	229770	320710	300610	275390	155470	217600	246200	291690	-	-	439400	73566-35-5	-	-
MEDN1163	3-hydroxyhexadecanoic acid	3-羟基十六酸	FA	脂肪酰类	FFA	游离脂肪酸	271.227	272.235	[M-H]-	C16H32O3	3153.8	3222.8	3862	3242	2586.4	2836.5	2921	2691.4	2808.3	2628.8	2537.2	2095.7	2273.3	3654.5	2303	1485.4	2979.3	1734.1	3031.3	2351	2510.5	3133.1	1325.4	1933	2611.7	2375.8	2629	2690.8	2646.8	2749	2440	1871.2	2009.3	-	HMDB0061658	301590	928-17-6	37248	-
MEDN1167	4-Hydroxybenzoic Acid	4-羟基苯甲酸	Benzene and substituted derivatives	苯及其衍生物	Phenolic acids	酚酸类	137.024	138.032	[M-H]-	C7H6O3	697580	499340	490160	399120	561430	378350	1691200	325140	1790000	873060	301210	336910	279410	503470	385440	341010	227360	311420	337970	339880	397730	679700	433740	227660	398950	267700	294790	336750	284890	464430	546990	568720	545770	C00156	HMDB0000500	135	99-96-7	30763	5486
MEDN1171	Glutamine	谷氨酰胺	Amino acid and Its metabolomics	氨基酸及其代谢物	Amino acids	氨基酸	478.3	479.267	[M-H]-	C29H37NO5	47660	25704	37856	45246	25162	40365	66982	27419	54562	65941	32823	51320	43927	54488	56382	58683	48085	56015	65960	62184	48971	42065	38564	69420	34718	39321	45872	74855	50357	51864	48811	44828	54255	C10604	-	442864	32420-56-7	-	-
MEDN1172	Sphinganine 1-phosphate	二氢鞘氨醇 1-磷酸盐	SL	鞘脂类	SM	鞘磷脂	380.257	381.264	[M-H]-	C18H40NO5P	7334.1	16960	6403.9	4257	24176	7855.4	17218	17813	16254	25238	49123	16635	7648.3	20027	31147	9553.6	8985.4	8546.5	22763	64911	10189	29891	8667.4	17896	4646.8	24010	5026.9	26386	6448.3	15196	21767	17776	17149	C01120	HMDB0000277	644260	19794-97-9	37550	5272
MEDN1221	D-Mannose 6-phosphate	D-甘露糖6-磷酸	Carboxylic acids and derivatives	碳水化合物及其代谢物	Phosphate sugars	磷酸糖	259.022	260.03	[M-H]-	C6H13O9P	71392000	49749000	76471000	111480000	41249000	86029000	60125000	75707000	101680000	83560000	50447000	126690000	135950000	110780000	91215000	77830000	83701000	94900000	44864000	16166000	78310000	50734000	43420000	83711000	94490000	110360000	101050000	74459000	97956000	90467000	90108000	89614000	83995000	C00275	-	65127	3672-15-9	-	-
MEDN1226	2-amino-4-oxovaleric acid	2-氨基-4-氧戊酸	Organic acid And Its derivatives	有机酸及其衍生物	Organicacid and Its derivatives	有机酸及其衍生物	130.05	131.058	[M-H]-	C5H9NO3	2465400	2691400	2444100	4191200	2828800	4325000	6231800	8566400	8766000	6128000	6038200	9316700	6903300	7430300	12105000	8836500	5737900	7503700	5013300	3374000	7080800	6190600	3366700	6896100	8131600	9103200	5000300	4879500	5108700	5941700	6545400	6231100	6247200	C03341	-	6184	4439-83-2	-	-
MEDN1235	L-2-amino-6-oximelic acid	L-2-氨基-6-氧庚二酸	Organic acid And Its derivatives	有机酸及其衍生物	Organicacid and Its derivatives	有机酸及其衍生物	188.057	189.064	[M-H]-	C7H11NO5	320610	263110	235960	462290	243280	371510	763930	310710	719410	571350	230740	623840	407670	608730	445460	391740	441810	378680	323640	213670	650470	597480	473260	372370	490430	474480	338860	320310	381540	379970	409760	427550	498100	C03871	-	194695	75650-93-0	-	-
MEDN1236	Cyclic ADP ribose	环状ADP核糖	Nucleotide And Its metabolomics	核苷酸及其代谢物	Nucleotide and Its metabolomics	核苷酸及其代谢物	540.1	541.061	[M-H]-	C15H21N5O13P2	20146	22948	16290	18591	16782	14989	21406	17821	17626	21207	34704	32977	26357	33837	33739	33794	18743	15722	19781	48433	26131	30060	21193	25532	23423	23713	21759	39935	27132	27507	19536	28092	24193	C13050	-	583439	119340-53-3	-	-
MEDN1239	5-O-(1-carboxyvinyl) -3-phosphate	5-O-(1-羧基乙烯基)-3-磷酸酯	Organic acid And Its derivatives	有机酸及其衍生物	Phosphoric acids	磷酸类化合物	323.028	324.025	[M-H]-	C10H13O10P	196480	627460	157720	520140	415150	950890	3068500	7917400	6941800	2836700	6307000	921860	1157500	3039800	9567000	1551100	2769900	7001200	4023800	7588700	3397200	1493200	1482900	1355400	1883000	2439700	843830	5335900	4280200	2779700	3710500	3865100	4565400	C01269	-	439463	89771-75-5	-	-
MEDN1241	2-(α-D-mannosyl) -3-phosphate glyceride	2-(α-D-甘露糖基)-3-磷酸甘油酸酯	Alcohol and amines	醇、胺类	Amines	胺类	347.038	348.046	[M-H]-	C9H17O12P	118520	1162200	124850	252320	525230	877410	10049000	26553000	22141000	6426500	18095000	1100900	1654100	6187800	28740000	2265900	5736700	15998000	9674400	13330000	19223000	3043600	1691600	2256400	4376200	1163600	981910	15957000	17689000	5988800	7942100	8085100	9366300	C11516	-	13686	-	-	-
MEDN1246	3-(pyrazol-1-yl) -L-alanine	3-(吡唑-1-基)-L-丙氨酸	Amino acid and Its metabolomics	氨基酸及其代谢物	Amino acid derivatives	氨基酸衍生物	154.062	155.069	[M-H]-	C6H9N3O2	1940900	1962300	1809900	2652200	1919400	2428000	2351900	2144400	2611100	2111900	1397900	2416700	2737700	1682800	2828700	2395700	2012800	2389700	1696500	1152500	2476300	2122000	1628700	2490400	2842900	3149700	1882700	1651500	2386200	1951500	2131200	2163000	2022000	C01162	-	151491	2734-48-7	-	-
MEDN1247	1-pyrroline-4-hydroxy-2-carboxylate	1-吡咯啉-4-羟基-2-羧酸盐	Heterocyclic compounds	杂环化合物	Heterocyclic compounds	杂环化合物	128.035	129.043	[M-H]-	C5H7NO3	236780	167520	292080	474530	191600	407890	195060	160480	119740	251150	241910	320460	329930	119400	167410	250620	173570	164500	200720	258270	290720	307120	203100	379380	297750	222330	287990	240890	209870	207070	256700	227970	291510	C04282	HMDB0002234	440282	9054-77-7	16352	6564
MEDN1265	PysoPE 22:4	溶血磷脂酰乙醇胺 22:4	GP	甘油磷脂类	LPE	溶血磷脂酰乙醇胺	528.31	529.302	[M-H]-	C27H48NO7P	1287300	1362100	642910	2329300	893860	1053800	1485700	1005900	1283200	1608900	715590	2000200	1674900	1245400	1671000	1295200	730410	897840	1231500	1836700	1435900	1062800	857640	1671100	1046100	1220800	1071500	2490800	859300	1500200	1405600	1639700	1601400	-	-	-	-	-	-
MEDN1270	PysoPE 22:6	溶血磷脂酰乙醇胺 22:6	GP	甘油磷脂类	LPE	溶血磷脂酰乙醇胺	524.279	525.285	[M-H]-	C27H44NO7P	3392600	2200600	1962600	4361700	1540700	1847100	3518300	1988700	3057400	2878600	1406700	4707700	3047200	3253500	3029900	2259800	1874500	2626100	2617500	3230400	3252500	1944300	2106000	3474300	2093300	2157600	1582500	4390700	2377000	2996300	3007800	3231100	3410100	-	-	-	-	-	-
MEDN1272	PysoPE 20:2	溶血磷脂酰乙醇胺 20:2	GP	甘油磷脂类	LPE	溶血磷脂酰乙醇胺	504.311	505.296	[M-H]-	C25H48NO7P	264390	357580	175080	425090	245040	264210	370560	323090	331150	367910	214030	515030	321630	377320	447090	362050	243570	264920	340140	555520	373820	422740	344290	490550	313620	438080	419490	541380	363810	326200	369900	402490	410930	-	-	-	-	-	-
MEDN1274	PysoPE 20:3	溶血磷脂酰乙醇胺 20:3	GP	甘油磷脂类	LPE	溶血磷脂酰乙醇胺	502.295	503.296	[M-H]-	C25H46NO7P	90020	85197	51468	166280	43971	47789	112920	62808	110650	108110	41800	145200	124080	105720	87867	90184	52201	77132	106170	111660	136610	83024	62657	161930	91147	112970	59824	171910	89548	105310	102800	114890	125470	-	-	-	-	-	-
MEDN1278	PysoPE 20:5	溶血磷脂酰乙醇胺 20:5	GP	甘油磷脂类	LPE	溶血磷脂酰乙醇胺	498.263	499.27	[M-H]-	C25H42NO7P	102710	51232	59074	140800	34144	55107	93163	54336	108660	63922	27074	89463	84510	112080	67775	46192	69537	89340	83520	59706	117420	55695	57582	85918	52724	73904	50917	102430	81653	85920	84611	86820	98603	-	-	-	-	-	-
MEDN1282	PysoPE 18:2	溶血磷脂酰乙醇胺 18:2	GP	甘油磷脂类	LPE	溶血磷脂酰乙醇胺	476.279	477.286	[M-H]-	C23H44NO7P	6066900	5208300	3103300	12846000	3163100	7723700	10934000	4797900	6961400	8336400	3488000	16339000	8829500	10491000	6704000	6077800	5222100	8093400	7152700	11728000	13636000	9830900	13409000	9259800	5587500	7148200	5856800	11218000	7536600	8181700	8977400	9970500	9862700	-	-	-	-	-	-
MEDN1284	PysoPE 18:3	溶血磷脂酰乙醇胺 18:3	GP	甘油磷脂类	LPE	溶血磷脂酰乙醇胺	474.262	475.27	[M-H]-	C23H42NO7P	46038	19230	21823	63932	13603	41416	55754	21470	32606	41040	17802	53398	29608	42794	22763	24229	26776	43147	38374	52950	59060	26404	42660	30508	14503	25562	23159	49410	20211	35182	37844	39944	48113	-	-	-	-	-	-
MEDN1287	PysoPE 16:1	溶血磷脂酰乙醇胺 16:1	GP	甘油磷脂类	LPE	溶血磷脂酰乙醇胺	450.264	451.286	[M-H]-	C21H42NO7P	1735800	960420	1114100	2848100	619030	2291800	3169800	811480	1783300	1962900	732510	2890400	1907100	2022300	1606200	1703600	2135000	1922800	2311000	2185100	3438900	1724200	2572300	2443300	1243800	1342900	2091200	2220800	1968300	1965200	1928300	2195500	2296300	-	-	-	-	-	-
MEDN1295	15-methyl palmitic acid	15-甲基棕榈酸	FA	脂肪酰类	FFA	游离脂肪酸	269.248	270.256	[M-H]-	C17H34O2	226910	40274	102650	192730	33910	97095	45705	30534	166450	39847	11812	90444	70773	222390	25691	32476	131780	127170	37300	78734	251930	71551	64798	77418	85295	103590	56666	86855	153160	104160	98439	106350	110110	-	HMDB0061709	-	-	70850	-
MEDN1299	1-Aminocyclohexanoic acid	1-氨基环己酸	Organic acid And Its derivatives	有机酸及其衍生物	Organicacid and Its derivatives	有机酸及其衍生物	142.087	143.095	[M-H]-	C7H13NO2	57232	72615	64354	69597	67988	62220	79918	64382	72454	74132	48777	62315	49568	42546	72926	51775	36615	54453	49411	42426	45872	42374	29160	68745	51292	66556	38451	49124	43230	55413	58846	56565	53534	-	-	1366	2756-85-6	-	-
MEDN1303	Mannose 1-phosphate	甘露糖1-磷酸	Carboxylic acids and derivatives	碳水化合物及其代谢物	Phosphate sugars	磷酸糖	259	260.03	[M-H]-	C6H13O9P	7656800	3863700	8105900	10055000	2952800	7272800	6488600	7133400	9328300	6169400	4260600	14543000	11554000	9974800	7808500	8864400	7430500	8004900	3925000	1447400	8429900	4851900	3762900	6934400	8782400	9642500	8971200	6213100	8885800	6656700	7516500	7377300	6847300	C00636	-	644175	27251-84-9	-	-
MEDN1311	2-Hydroxycaprylic acid	2-羟基辛酸	Organic acid And Its derivatives	有机酸及其衍生物	Organicacid and Its derivatives	有机酸及其衍生物	159	160.21	[M-H]-	C8H16O3	9811.2	10213	15165	14730	22972	14680	13934	14181	24577	19678	12692	17909	10931	15646	10606	10247	14400	12399	20650	19995	20404	12037	21754	14525	20486	14607	16604	15952	12732	17991	16889	19089	15122	-	HMDB0000711	94180	617-73-2	86543	5679
MEDN1312	2-hydroxyphenylacetic acid	2-羟基苯乙酸	Organic acid And Its derivatives	有机酸及其衍生物	Organicacid and Its derivatives	有机酸及其衍生物	151	152.047	[M-H]-	C8H8O3	131810	53807	68301	28327	68966	39348	231240	18298	397780	97801	18185	31087	21455	70674	45293	30953	20877	20838	26390	21530	26814	107800	46420	20154	35765	19621	22748	19464	27778	53430	64256	63454	66252	C05852	HMDB0000669	11970	614-75-5	28478	5639
MEDN1314	Mucic Acid	粘液酸（半乳糖酸）	Carboxylic acids and derivatives	碳水化合物及其代谢物	Sugar acids	糖酸	209	210.038	[M-H]-	C6H10O8	59084	35205	48361	58897	37771	31207	53557	23445	127260	84300	45207	61509	55489	46320	48964	41581	17028	40436	20111	38859	27258	27904	14354	42246	38442	21467	29924	35275	40008	34839	40033	38640	57482	C00879	HMDB0000639	3037582	526-99-8	30852	5612
MEDN1315	4-Hydroxy-3-methylbenzoic acid	4-羟基-3-甲基苯甲酸	Organic acid And Its derivatives	有机酸及其衍生物	Organicacid and Its derivatives	有机酸及其衍生物	151	152.047	[M-H]-	C8H8O3	136900	53795	77548	31238	65204	36863	236050	22621	401970	102890	14712	30163	24065	71700	45476	32009	23140	18200	27123	23559	32787	108630	49241	21491	35882	17135	22815	18147	22194	51597	59842	65120	69022	-	HMDB0004815	68138	499-76-3	85239	-
MEDN1320	2-Hydroxy-2-methylbutyric acid	2-羟基-2-甲基丁酸	Organic acid And Its derivatives	有机酸及其衍生物	Organicacid and Its derivatives	有机酸及其衍生物	117	118.063	[M-H]-	C5H10O3	11699	9929.4	7510.8	11500	12692	8143	23336	5652.3	17061	14999	8120.1	4093.6	6435.1	9693.9	6274.3	10634	9808.2	5974.5	12513	10456	15218	15183	15034	5671.7	14347	10054	12625	12472	7637	13423	10855	11602	12348	-	HMDB0001987	95433	3739-30-8	68454	6416
MEDN1327	2-Methyl-4-pentenoic Acid	2-甲基-4-戊烯酸	Organic acid And Its derivatives	有机酸及其衍生物	Organicacid and Its derivatives	有机酸及其衍生物	113	114.14	[M-H]-	C6H10O2	166180	194850	180470	187140	170780	216640	186530	180260	190310	163410	205190	190600	170660	159910	177230	156880	174030	202410	195810	177310	196720	165010	176030	182160	198840	179500	181370	166140	172960	158660	167420	187050	161450	-	HMDB0031158	549519	1575-74-2	-	-
MEDN1328	(S)-Leucic acid	L-alpha-羟基异己酸	Organic acid And Its derivatives	有机酸及其衍生物	Organicacid and Its derivatives	有机酸及其衍生物	131	132.079	[M-H]-	C6H12O3	6115.1	13632	5214.1	9137.8	17345	12982	43406	18072	19479	34541	17910	12270	4047.1	8178.4	17027	14071	11732	5024.3	17487	66119	5686.7	10575	48513	10867	15174	18854	9143.5	29844	7578.4	17671	22387	17014	22504	-	HMDB0000746	83697	13748-90-8	44510	5714
MEDN1332	Adenosine-5'-Diphosphoglucose	腺苷5'-二磷酸葡萄糖	Nucleotide And Its metabolomics	核苷酸及其代谢物	Nucleotide and Its metabolomics	磷酸类化合物	588	589.082	[M-H]-	C16H25N5O15P2	1163	5699.2	2357	4246.9	9	3840.7	20436	49832	30755	31968	16896	15408	15102	28909	68904	60084	49606	19593	52331	14212	9508.4	20865	6969.6	4067.7	34611	43826	22850	50019	46369	15057	27769	27370	35095	-	-	16218835	102129-65-7	-	-
MEDN1338	2-Hydroxy HippuricAcid	2-羟基马尿酸	Benzene and substituted derivatives	苯及其衍生物	Phenolic acids	酚酸类	194	195.053	[M-H]-	C9H9NO4	55041	35288	23569	12309	45189	19589	137810	5696.3	185390	51963	1124.8	7571.1	6740.8	34291	18140	17993	5549.9	2724.8	6259.8	6781.8	3455.9	68998	18517	3431.1	16913	1646.6	12345	1850.1	8501.8	23492	28565	29122	26580	C07588	HMDB0000840	10253	487-54-7	9008	617
MEDP0002	D-Homocysteine	D-高半胱氨酸	Amino acid and Its metabolomics	氨基酸及其代谢物	Amino acids	氨基酸	136	135.035	[M+H]+	C4H9NO2S	399640	528290	355080	580360	443670	466380	536640	379680	505360	394230	309070	509290	488470	329470	526510	528760	230150	470520	294630	350940	456350	358190	292280	524240	532170	524230	310980	347590	368710	444520	382240	416130	348500	C00155	HMDB0000742	778	454-29-5	17588	3256
MEDP0006	Glycine	甘氨酸	Amino acid and Its metabolomics	氨基酸及其代谢物	Amino acids	氨基酸	76	75.032	[M+H]+	C2H5NO2	3319300	2346100	4064100	4570400	2729500	5380300	4415600	3362100	4030700	3466100	3113700	4957100	5562900	5743600	2866900	6051500	7191100	5943900	5148800	2562300	5204400	5226900	7172000	5098200	6823000	4204000	5592000	3032800	5912400	4042000	4098900	4173100	4353300	C00037	HMDB0000123	750	56-40-6	15428	20
MEDP0007	L-Cystine	L-胱氨酸	Amino acid and Its metabolomics	氨基酸及其代谢物	Amino acids	氨基酸	241	240.024	[M+H]+	C6H12N2O4S2	1590200	1223600	2917500	5804800	1781400	5120800	911440	1111400	665760	1503700	1509800	3956400	3515000	106840	733730	2452000	1750900	706800	2071800	2018900	3112600	2964800	3165600	3223600	2580800	1950300	2251700	382220	1603100	1889400	1889600	1825800	2035800	C00491	HMDB0000192	67678	56-89-3	16283	5207
MEDP0009	L-Tyrosine	L-酪氨酸	Amino acid and Its metabolomics	氨基酸及其代谢物	Amino acids	氨基酸	182.1	181.074	[M+H]+	C9H11NO3	186830000	194970000	174720000	193690000	189370000	190650000	179520000	175680000	184840000	211170000	166120000	186210000	197800000	146650000	219410000	189020000	180510000	174590000	151760000	170840000	178890000	193910000	162220000	180530000	203980000	193390000	194890000	179910000	164940000	187100000	192030000	209780000	183600000	C00082	HMDB0000158	6057	60-18-4	17895	34
MEDP0011	L-Lysine	L-赖氨酸	Amino acid and Its metabolomics	氨基酸及其代谢物	Amino acids	氨基酸	147	146.106	[M+H]+	C6H14N2O2	107340000	88497000	97733000	112660000	79683000	98686000	101850000	78796000	111830000	106960000	82733000	115570000	114320000	81921000	114580000	105040000	80015000	99043000	79192000	66403000	111540000	99957000	87910000	111520000	103340000	124880000	87367000	89725000	89256000	95156000	108460000	103220000	109710000	C00047	HMDB0000182	5962	56-87-1	18019	5200
MEDP0012	L-Ornithine	L-鸟氨酸	Amino acid and Its metabolomics	氨基酸及其代谢物	Amino acids	氨基酸	133	168.067	[M-Cl]+	C5H13ClN2O2	2932600	7775700	3110600	9465000	6240900	8835100	7436700	5115000	5123100	9009000	7111300	7582000	6973900	4151400	10635000	8903500	5034200	4079600	4352300	6172400	5670300	8349800	4877800	7607400	6893100	11205000	4788200	7425800	3843300	6019800	7151100	6887000	7138800	C00077	HMDB0000214	6262	3184-13-2	15729	27
MEDP0013	L-Alanine	L-丙氨酸	Amino acid and Its metabolomics	氨基酸及其代谢物	Amino acids	氨基酸	90.048	89.048	[M+H]+	C3H7NO2	28942000	26036000	30640000	33658000	28530000	35019000	37987000	36783000	38796000	38726000	33506000	34414000	36716000	35405000	44306000	35244000	49903000	40717000	39112000	26051000	34170000	40821000	60704000	30704000	36107000	34413000	35214000	33514000	37074000	34430000	33920000	35960000	37620000	C00041	HMDB0000161	5950	56-41-7	16977	-
MEDP0016	L-Glutamic Acid	L-谷氨酸	Amino acid and Its metabolomics	氨基酸及其代谢物	Amino acids	氨基酸	148.1	147.053	[M+H]+	C5H9NO4	222550000	199280000	226980000	244050000	177060000	233010000	233690000	264180000	243960000	242510000	243270000	251380000	239770000	270670000	280300000	240270000	264190000	230400000	228960000	181470000	220890000	222890000	212040000	228940000	239800000	217680000	231540000	241360000	256410000	227780000	257110000	245400000	237090000	C00025	HMDB0000148	33032	56-86-0	16015	5174
MEDP0020	L-Methionine	L-蛋氨酸	Amino acid and Its metabolomics	氨基酸及其代谢物	Amino acids	氨基酸	150	149.051	[M+H]+	C5H11NO2S	60270000	64253000	58184000	61124000	61974000	53197000	60847000	55286000	59835000	68137000	47911000	59425000	56688000	40006000	72124000	59156000	48066000	57686000	37360000	39671000	59494000	62020000	47993000	54821000	61958000	65075000	58397000	48558000	54196000	55399000	59847000	57086000	60305000	C00073	HMDB0000696	6137	63-68-3	16643	5664
MEDP0022	L-Proline	L-脯氨酸	Amino acid and Its metabolomics	氨基酸及其代谢物	Amino acids	氨基酸	116.1	115.063	[M+H]+	C5H9NO2	131440000	143380000	113190000	149270000	136470000	133500000	153770000	140380000	147290000	168600000	134720000	145470000	140570000	116960000	171650000	130140000	113360000	130690000	104530000	128940000	137130000	132990000	124810000	140100000	161360000	165450000	121740000	138460000	131820000	134090000	144800000	147720000	137880000	C00148	HMDB0000162	145742	147-85-3	17203	29
MEDP0024	L-Serine	L-丝氨酸	Amino acid and Its metabolomics	氨基酸及其代谢物	Amino acids	氨基酸	106	105.043	[M+H]+	C3H7NO3	17430000	14591000	21886000	22725000	15990000	26205000	16516000	19385000	22298000	14238000	14022000	23829000	25502000	24275000	16509000	28256000	33886000	29551000	21878000	10435000	29031000	29202000	32055000	22690000	28965000	25457000	25756000	12971000	31625000	20225000	23900000	21326000	22612000	C00065	HMDB0000187	5951	56-45-1	17115	5203
MEDP0026	L-Valine	L-缬氨酸	Amino acid and Its metabolomics	氨基酸及其代谢物	Amino acids	氨基酸	118.1	117.079	[M+H]+	C5H11NO2	162870000	171820000	132920000	182740000	169610000	156320000	186210000	146900000	181010000	182140000	120860000	187760000	169800000	130510000	163040000	171680000	119940000	160460000	114810000	113170000	171550000	152000000	105830000	184960000	186880000	201600000	147900000	136810000	151670000	155940000	166630000	165800000	161660000	C00183	HMDB0000883	6287	72-18-4	16414	5842
MEDP0028	(5-L-Glutamyl)-L-Amino Acid	5-L-谷氨酰-L-丙氨酸	Amino acid and Its metabolomics	氨基酸及其代谢物	Small Peptide	小肽	219	218.09	[M+H]+	C8H14N2O5	96543	105930	111700	188940	107110	197390	138360	99207	103880	169450	111020	138640	169330	94459	111780	190510	158410	70991	195430	199080	182980	264770	218170	229580	191650	210550	216310	142210	117710	128210	145730	179900	158240	C03740	HMDB0006248	440103	5875-41-2	50619	-
MEDP0034	3-N-Methyl-L-Histidine	3-N-甲基-L-组氨酸	Amino acid and Its metabolomics	氨基酸及其代谢物	Amino acid derivatives	氨基酸衍生物	170	187.096	[M-H2O+H]+	C7H13N3O3	81914	81748	83032	70255	62876	109790	142410	110950	128430	132400	107410	85511	97323	86384	181820	86739	105040	80759	150580	60563	62313	128570	82943	84116	94389	46142	55860	98728	95255	82081	83358	121030	104720	C01152	HMDB0000479	64969	368-16-1	27596	5466
MEDP0036	5-Oxoproline	5-氧化脯氨酸	Amino acid and Its metabolomics	氨基酸及其代谢物	Amino acid derivatives	氨基酸衍生物	130	129.043	[M+H]+	C5H7NO3	5573800	5970800	6959000	7884200	6231300	8115400	5812500	3793500	5652000	6355400	5210100	6728700	6959100	4350300	4131500	7312600	7484900	6135100	5971400	5538300	7037600	6879200	8118100	7032700	8889100	9134700	9726100	6203700	6074300	6263100	6401600	6618300	6123100	C02237	HMDB0000805	499	149-87-1	-	-
MEDP0039	Betaine	甜菜碱	Others	其他	Others	其他	118.1	117.079	[M+H]+	C5H11NO2	79858000	45603000	81151000	62170000	47031000	56820000	55640000	54895000	57537000	40384000	50794000	50162000	67666000	52835000	46020000	57659000	48176000	88129000	54407000	69746000	75440000	69103000	57850000	77798000	79095000	55318000	72666000	64622000	92590000	60692000	65257000	60274000	60608000	C00719	HMDB0000043	247	107-43-7	17750	287
MEDP0043	Glutathione Oxidized	氧化型谷胱甘肽	Amino acid and Its metabolomics	氨基酸及其代谢物	Small Peptide	小肽	613.152	612.152	[M+H]+	C20H32N6O12S2	12403000	4395700	10960000	3756700	2473500	8904500	21935000	14889000	26299000	13315000	9022100	11043000	13578000	18316000	15924000	13827000	16973000	26590000	9280700	1604100	10130000	6132400	8220200	9340200	8383900	5711300	15286000	16883000	18611000	8964900	9472200	11265000	13605000	-	-	65359	121-24-4	-	-
MEDP0044	Glutathione Reducedform	还原型谷胱甘肽	Amino acid and Its metabolomics	氨基酸及其代谢物	Small Peptide	小肽	308	307.084	[M+H]+	C10H17N3O6S	5137600	5897200	4086200	2889800	5136600	4235800	6629000	6394000	7274200	5510700	6063500	3876600	4357000	17622000	8612200	7981300	6161000	5409200	7535400	5673300	4129700	12886000	6504000	5777900	5906700	5734300	8247600	6385400	7201900	5831400	5668800	6623700	6873600	C00051	HMDB0000125	124886	70-18-8	16856	44
MEDP0047	Histamine	组胺	Alcohol and amines	醇、胺类	Polyamines	多胺	112.08	111.08	[M+H]+	C5H9N3	116700	91268	86309	199670	84499	767660	251010	177050	203150	226260	186560	129830	389650	1842500	222890	514890	497150	503580	326020	110840	1026300	916270	667420	593940	556610	287380	366090	202410	1082700	369940	416720	401690	433560	C00388	HMDB0000870	774	51-45-6	18295	68
MEDP0049	L-Asparagine Anhydrous	L-天冬酰胺	Amino acid and Its metabolomics	氨基酸及其代谢物	Amino acids	氨基酸	133.054	132.054	[M+H]+	C4H8N2O3	6619800	4784200	8535700	6819200	5091600	8113100	7974600	9238800	10211000	4886100	5028500	8284400	10783000	10571000	6996300	10820000	13322000	13702000	7051600	2287900	13246000	11763000	7725100	9995600	12130000	10476000	10169000	4740100	13481000	7923900	8636200	8664500	8436400	C00152	HMDB0000168	6267	70-47-3	17196	14
MEDP0050	L-Carnosine	左旋肌肽	Amino acid and Its metabolomics	氨基酸及其代谢物	Amino acid derivatives	氨基酸衍生物	227.2	226.107	[M+H]+	C9H14N4O3	22724	17725	32367	113960	16915	108250	61339	115470	58742	42485	56389	70507	72379	79771	35804	103930	43930	44946	74156	72113	53825	110930	63119	76559	98501	155590	92556	100370	34451	60313	76611	80136	58187	C00386	HMDB0000033	439224	305-84-0	15727	38
MEDP0051	L-Cystathionine	L-胱硫醚	Amino acid and Its metabolomics	氨基酸及其代谢物	Amino acid derivatives	氨基酸衍生物	223	222.067	[M+H]+	C7H14N2O4S	2253900	802680	2247700	1196500	826830	2556900	2427100	1204000	2356000	1389700	1086500	1391300	708860	858600	636950	678500	3038400	1201300	2004700	720170	591390	1365200	2741800	1524700	477290	460910	913050	1010500	1045000	1307700	1389200	1328000	1508200	C02291	HMDB0000099	439258	56-88-2	17482	39
MEDP0052	L-Cysteine	L-半胱氨酸	Amino acid and Its metabolomics	氨基酸及其代谢物	Amino acids	氨基酸	122.02	121.02	[M+H]+	C3H7NO2S	205140	175280	228420	369100	259650	297980	144440	163290	146840	171660	162110	183640	210920	58660	146660	352760	209770	114000	306020	335610	258900	788000	294470	316040	390770	348840	383440	75370	202820	211510	218670	211760	235150	C00097	HMDB0000574	5862	52-90-4	17561	5556
MEDP0053	L-Dopa	L-多巴	Amino acid and Its metabolomics	氨基酸及其代谢物	Amino acid derivatives	氨基酸衍生物	198.069	197.069	[M+H]+	C9H11NO4	442730	622040	471350	309330	549370	561130	364960	403270	417640	717660	444560	563070	467050	306590	403160	297920	319820	229020	206550	276460	256790	694160	262500	371000	313940	453110	387470	352240	398160	354770	434410	496580	292640	C00355	HMDB0000181	6047	59-92-7	15765	42
MEDP0054	L-Glutamine	L-谷氨酰胺	Amino acid and Its metabolomics	氨基酸及其代谢物	Amino acids	氨基酸	147.069	146.069	[M+H]+	C5H10N2O3	75210000	92022000	100210000	118670000	96010000	116040000	70543000	13780000	67737000	84883000	54355000	104450000	106180000	14590000	8146300	115810000	100270000	86133000	97884000	89230000	100090000	119720000	122320000	111250000	133270000	130660000	137200000	68202000	68637000	86511000	87348000	83226000	87479000	C00064	HMDB0000641	5961	56-85-9	18050	5614
MEDP0055	L-Homocitrulline	L-高瓜氨酸	Amino acid and Its metabolomics	氨基酸及其代谢物	Amino acids	氨基酸	190.1	189.111	[M+H]+	C7H15N3O3	178660	105070	117230	167380	148460	167310	225900	166200	307490	268340	221700	253190	183590	360750	283710	229650	323600	164160	373630	186520	277230	353880	306440	287560	264020	281620	216190	246140	230690	222180	256630	248140	214590	C02427	HMDB0000679	65072	1190-49-4	17443	46
MEDP0056	L-Homocystine	L-高胱氨酸	Amino acid and Its metabolomics	氨基酸及其代谢物	Amino acids	氨基酸	269	268.055	[M+H]+	C8H16N2O4S2	10447	10133	5839.7	40280	7794.7	29347	43334	45704	72159	28056	18821	40322	45591	58709	24927	125590	48919	48187	36527	30542	69246	72987	31877	63891	100630	94008	44374	43511	63877	31296	40647	54067	52508	C01817	HMDB0000676	69382	626-72-2	89698	-
MEDP0060	Methionine Sulfoxide	蛋氨酸亚砜	Amino acid and Its metabolomics	氨基酸及其代谢物	Amino acid derivatives	氨基酸衍生物	166	165.046	[M+H]+	C5H11NO3S	816270	1795500	679240	759670	1937300	733810	1174500	804670	1164600	1043300	969240	949320	766500	688450	1118800	795620	689470	685640	901370	1231100	692240	776460	739830	867670	821840	907960	936590	1036200	780710	974890	990500	1071900	1157900	-	HMDB0002005	847	62697-73-8	17016	6428
MEDP0061	N,N-Dimethylglycine	N,N-二甲基甘氨酸	Amino acid and Its metabolomics	氨基酸及其代谢物	Amino acid derivatives	氨基酸衍生物	104	103.063	[M+H]+	C4H9NO2	11560000	9997400	10275000	15830000	9049800	14006000	13552000	11211000	15765000	13844000	9034300	15707000	16754000	14058000	13406000	15675000	11488000	13536000	13172000	10763000	20000000	16052000	13004000	16412000	17732000	20352000	13300000	13743000	16750000	13930000	13769000	14250000	14638000	C01026	HMDB0000092	673	1118-68-9	17724	277
MEDP0062	N6-Acetyl-L-Lysine	N6-乙酰-L-赖氨酸	Amino acid and Its metabolomics	氨基酸及其代谢物	Amino acid derivatives	氨基酸衍生物	189.116	188.116	[M+H]+	C8H16N2O3	438800	431550	263770	296600	496680	350570	657420	316950	785170	466490	414300	406450	291760	377800	435320	454940	315820	289370	414070	470130	321580	480010	239610	393710	289230	496320	275780	370850	281530	390150	418280	402390	402090	C02727	HMDB0000206	92832	692-04-6	17752	5216
MEDP0065	N-Acetyl-L-Glutamic Acid	N-乙酰-L-谷氨酸	Amino acid and Its metabolomics	氨基酸及其代谢物	Amino acid derivatives	氨基酸衍生物	190.1	189.064	[M+H]+	C7H11NO5	373080	380580	217220	441030	367810	399760	981650	382680	1026100	812830	257830	729080	477390	858130	581150	483530	591970	489250	392380	355730	658210	788720	735060	247450	530210	461050	466000	515160	359570	441930	525720	676100	497130	C00624	HMDB0001138	185	1188-37-0	17533	-
MEDP0067	N-Acetylmannosamine	N-乙酰-D-甘露糖胺	Carboxylic acids and derivatives	碳水化合物及其代谢物	Sugars	糖类	222	221.09	[M+H]+	C8H15NO6	201800	311680	200150	204870	277650	257030	277520	275880	290850	336740	267660	271190	233270	263080	309810	206100	223630	266040	259180	241860	184240	191900	205160	140630	237040	308710	241260	252380	184780	279140	257550	345560	217330	C00645	HMDB0001129	11096158	3615-17-6	63154	6024
MEDP0068	N-Acetylneuraminic Acid	N-乙酰神经氨酸	Amino acid and Its metabolomics	氨基酸及其代谢物	Amino acid derivatives	氨基酸衍生物	310.1	309.106	[M+H]+	C11H19NO9	243090	295570	219930	434560	268260	358770	462340	289280	415220	507150	297870	382830	386470	300200	351910	310690	422690	374680	411380	266180	509930	419930	284090	448950	377990	344060	291400	333530	613450	378660	408870	316180	347100	C19910	HMDB0000230	445063	131-48-6	45744	3321
MEDP0072	N-Isovaleroylglycine	N-异戊酰氨基乙酸	Amino acid and Its metabolomics	氨基酸及其代谢物	Amino acid derivatives	氨基酸衍生物	160.1	159.09	[M+H]+	C7H13NO3	472940	163690	224870	96377	219480	135590	1036600	51574	1372400	431070	50649	67338	76862	219340	115980	102000	40058	60957	61584	54458	45783	410790	187650	50305	125670	38052	93001	35107	49261	196130	228650	216160	205810	-	HMDB0000678	546304	16284-60-9	70984	5647
MEDP0077	Phenylacetyl-L-Glutamine	N-苯乙酰基-L-谷氨酰胺	Amino acid and Its metabolomics	氨基酸及其代谢物	Amino acid derivatives	氨基酸衍生物	265.1	264.111	[M+H]+	C13H16N2O4	35431	11234	18500	6427.4	12607	6919	73212	7578	185950	54167	3811.1	9	10398	38821	9797	15550	6159.7	9	9558.4	9326.1	5988.6	58268	48478	9	12550	13046	10326	3684.6	9	20664	23129	22558	27711	C04148	HMDB0006344	92258	28047-15-6	17884	-
MEDP0083	Trans-4-Hydroxy-L-Proline	反-4-羟基-L-脯氨酸	Amino acid and Its metabolomics	氨基酸及其代谢物	Amino acid derivatives	氨基酸衍生物	132.058	131.058	[M+H]+	C5H9NO3	15098000	14011000	15579000	22339000	14006000	21115000	19687000	21033000	17998000	21621000	20217000	18953000	23400000	22511000	17283000	27449000	21839000	19540000	24426000	16571000	23814000	33911000	23922000	17775000	38373000	31519000	21445000	22380000	17270000	18869000	24217000	21394000	22388000	C01157	HMDB0000725	5810	51-35-4	18095	257
MEDP0084	Trimethylamine N-Oxide	氧化三甲胺	Alcohol and amines	醇、胺类	Amines	胺类	76	75.0684	[M+H]+	C3H9NO	5607700	3448500	3983000	4912900	3796000	5965700	7211500	2662000	13983000	3525700	737000	1698900	1979200	1869500	2075200	2207300	2154200	1487600	1617300	1060600	2987300	4035200	1997700	1934300	3182200	1323600	2359000	2155800	1955300	3267600	3259700	3415800	3282300	C01104	HMDB0000925	1145	1184-78-7	15724	5876
MEDP0086	Urea	尿素	Alcohol and amines	醇、胺类	Amines	胺类	61	60.032	[M+H]+	CH4N2O	42418000	34872000	33824000	28558000	41048000	31609000	71247000	22377000	73985000	36820000	19200000	22341000	19949000	22777000	31793000	18578000	17496000	18123000	17409000	16108000	21682000	32245000	22922000	21965000	23230000	16956000	17602000	20367000	21118000	30060000	27301000	27571000	28647000	C00086	HMDB0000294	1176	57-13-6	16199	6
MEDP0087	L-Alanyl-L-Lysine	L-丙氨酰-赖氨酸	Amino acid and Its metabolomics	氨基酸及其代谢物	Amino acid derivatives	氨基酸衍生物	218.1	217.14	[M+H]+	C9H19N3O3	600100	500280	680720	1165700	689750	1147400	470970	533210	315550	746000	737020	786810	795070	357100	462560	524480	759550	373270	927450	1294900	736380	1270200	723230	922950	663150	481810	1111300	532400	451330	693930	769010	834180	740510	-	HMDB0028692	7016106	6366-77-4	132403	-
MEDP0089	N-Acetylhistamine	乙酰基组胺	Alcohol and amines	醇、胺类	Amines	胺类	154.1	153.1	[M+H]+	C7H11N3O	10756000	14487000	10713000	17556000	14980000	15810000	15053000	13601000	13547000	18755000	12772000	17748000	16027000	11340000	17063000	15186000	13912000	14564000	12197000	10753000	14794000	15910000	12829000	17845000	16824000	14371000	15312000	16715000	13404000	14755000	14136000	16540000	15588000	C05135	HMDB000013253	69602	673-49-4	-	-
MEDP0101	P-Coumaric Acid	4-香豆酸	Benzene and substituted derivatives	苯及其衍生物	Phenolic acids	酚酸类	165.047	164.047	[M+H]+	C9H8O3	11623000	12214000	10555000	12184000	12803000	11336000	12283000	9712300	11979000	12356000	9605500	11735000	12556000	7188000	14476000	12035000	9479300	10632000	8109800	9123400	10968000	12411000	8214200	12318000	14418000	13496000	10646000	9918300	10393000	11355000	12118000	12300000	11021000	C00811	HMDB0002035	637542	501-98-4	32374	6450
MEDP0115	1,4-Dihydro-1-Methyl-4-Oxo-3-Pyridinecarboxamide	1,4-二氢-1-甲基-4-氧代-3-吡啶甲酰胺	Heterocyclic compounds	杂环化合物	Pyridine and pyridine derivatives	吡啶及其衍生物	153.06	152.059	[M+H]+	C7H8N2O2	167510000	209900000	171190000	240800000	198130000	227140000	201220000	219100000	188440000	250250000	207730000	216410000	240830000	178090000	259700000	225420000	197980000	214460000	195330000	177760000	222860000	214550000	200140000	224120000	249840000	204660000	223130000	229930000	199960000	221650000	202650000	258880000	232080000	C05843	HMDB0004194	440810	769-49-3	27838	-
MEDP0118	4-Pyridoxic Acid	4-吡哆酸	Heterocyclic compounds	杂环化合物	Pyridine and pyridine derivatives	吡啶及其衍生物	184.05	183.053	[M+H]+	C8H9NO4	1617100	173840	1343400	2046000	209950	1133700	3452900	532220	3471100	1484300	396750	1310800	532530	946420	163000	523900	658940	1147200	618100	172010	1172800	701610	841000	1399300	586490	280380	356100	307410	928090	940110	934990	834600	955670	C00847	HMDB0000017	6723	82-82-6	17405	239
MEDP0125	Choline	胆碱	Tryptamines,Cholines,Pigments	色胺、胆碱、色素	Cholines	胆碱类	105.11	104.108	[M+H]+	C5H14NO+	2026200	1710700	1860900	2786500	1811600	2933500	2580100	2119000	2979500	2813600	1768100	3187200	3472800	3078300	3033800	2957200	2406000	2609300	2441300	2078300	4471300	3463200	2531900	3182900	3549800	4182900	2575200	2768400	3099100	2531000	2770400	2883700	2837200	C00114	HMDB0000097	305	62-49-7	15354	56
MEDP0129	Phenethylamine	2-苯乙胺	Alcohol and amines	醇、胺类	Amines	胺类	122.1	121.089	[M+H]+	C8H11N	4590400	4564800	4732800	4982200	5096600	4775200	4869400	4947200	4724800	4800500	4820700	4680200	4734100	4752700	4953300	4778900	4849900	4993000	4662500	4660300	4804600	4718400	4806100	4851500	4837400	4884700	4822400	4676200	4841600	4641700	5031900	4945500	4730100	C05332	HMDB0012275	1001	64-04-0	18397	-
MEDP0143	Biotin	D-生物素	CoEnzyme and vitamins	辅酶和维生素	CoEnzyme and vitamins	辅酶和维生素	245.09	244.088	[M+H]+	C10H16N2O3S	192450	162670	119630	145400	189380	137200	336620	57851	337950	79537	71846	81013	102250	169190	81791	89223	56299	98801	83548	60055	84427	135710	109020	81850	108240	63968	159270	200720	125420	117070	146240	134440	145090	C00120	HMDB0000030	171548	58-85-5	15956	243
MEDP0147	1-Methylhistidine	1-甲基组氨酸	Amino acid and Its metabolomics	氨基酸及其代谢物	Amino acid derivatives	氨基酸衍生物	170.1	169.085	[M+H]+	C7H11N3O2	804980	748790	719530	701420	656550	820240	1368200	1073500	1622300	1618300	1399900	982300	932410	1570100	1244900	1231000	1221400	1102500	1908900	1623600	729730	1119200	1394600	1052000	833610	1208700	824100	1385500	668640	1064000	1115000	1216100	1314900	C01152	HMDB0000001	92105	332-80-9	50599	3741
MEDP0149	2'-Deoxyadenosine-5'-Monophosphate	5'-单磷酸-2'-脱氧腺苷	Nucleotide And Its metabolomics	核苷酸及其代谢物	Nucleotide and Its metabolomics	核苷酸及其代谢物	332	331.068	[M+H]+	C10H14N5O6P	64484	374290	18939	124770	276470	79735	207880	380420	604400	444240	432740	482960	863370	380530	1758500	336470	331240	406040	275380	341500	320210	242910	95487	279710	241430	408340	153700	216630	265390	355310	286380	353080	196630	C00360	HMDB0000905	12599	653-63-4	17713	3461
MEDP0150	2'-Deoxyinosine	2-脱氧肌苷	Nucleotide And Its metabolomics	核苷酸及其代谢物	Nucleotide and Its metabolomics	核苷酸及其代谢物	253.1	252.086	[M+H]+	C10H12N4O4	157870	489130	126610	745330	817610	420520	513770	344990	865120	503010	562000	1205300	1188600	506500	1411300	548150	498810	679160	218370	213550	433710	304640	255090	564680	399240	740710	325330	274570	533440	467220	563630	599020	558910	C05512	HMDB0000071	65058	890-38-0	28997	3383
MEDP0151	2-Hydroxy-6-Aminopurine	2-羟基-6-氨基嘌呤	Nucleotide And Its metabolomics	核苷酸及其代谢物	Nucleotide and Its metabolomics	核苷酸及其代谢物	152.056	151.049	[M+H]+	C5H5N5O	133140	386390	118880	345330	263190	301990	764460	569080	744980	796910	503670	474780	601800	650430	835560	438950	472610	487430	473480	383410	418970	292590	294150	583950	655180	369160	282850	564740	484950	533810	445800	539300	343850	-	HMDB0000403	76900	3373-53-3	62462	5392
MEDP0156	5-Methyluridine	5-甲基尿苷	Nucleotide And Its metabolomics	核苷酸及其代谢物	Nucleotide and Its metabolomics	核苷酸及其代谢物	259.085	258.085	[M+H]+	C10H14N2O6	1221600	1145700	1127200	859490	1747800	800030	1054800	827060	1160400	1070400	838150	1281000	1391600	598900	1558900	902520	1280200	960210	869830	520460	755160	687450	699470	1352100	1173800	1181900	782170	711090	794540	924910	962870	1054200	1024000	-	HMDB0000884	445408	1463-10-1	45996	5843
MEDP0157	7-Methylxanthine	7-甲基黄嘌呤	Nucleotide And Its metabolomics	核苷酸及其代谢物	Nucleotide and Its metabolomics	核苷酸及其代谢物	167	166.049	[M+H]+	C6H6N4O2	122990	102060	105370	97840	143070	97261	136490	81613	121280	126230	89581	115420	93952	74832	95605	87831	87082	78900	92323	96659	78750	93311	97161	137670	102120	82626	87314	97451	77067	86484	94355	100660	93910	C16353	HMDB0001991	68374	552-62-5	48991	-
MEDP0159	Adenine	腺嘌呤	Nucleotide And Its metabolomics	核苷酸及其代谢物	Nucleotide and Its metabolomics	核苷酸及其代谢物	136.1	135.055	[M+H]+	C5H5N5	6263400	3823300	4781900	4030700	3919100	3852500	5178400	6972900	5107000	5592800	3324800	4861900	4511100	2609600	5655900	4397400	4892900	4394800	3276800	3157000	3950600	4133300	4090900	4056500	4533700	4601600	4082900	3266300	3554200	3859600	4781900	4776800	4544500	C00147	HMDB0000034	190	73-24-5	16708	85
MEDP0160	Adenosine	腺苷	Nucleotide And Its metabolomics	核苷酸及其代谢物	Nucleotide and Its metabolomics	核苷酸及其代谢物	268.097	267.097	[M+H]+	C10H13N5O4	11033000	12976000	12573000	9559500	12211000	10963000	20397000	26007000	21141000	31242000	16862000	17416000	15088000	11717000	32310000	21840000	16911000	15706000	21895000	16831000	13261000	12165000	9555900	13962000	13177000	8771200	14078000	12020000	17487000	13769000	14916000	16363000	19003000	C00212	HMDB0000050	60961	58-61-7	16335	86
MEDP0161	Adenosine 5'-Diphosphate	二磷酸腺苷	Nucleotide And Its metabolomics	核苷酸及其代谢物	Nucleotide and Its metabolomics	核苷酸及其代谢物	428	427.029	[M+H]+	C10H15N5O10P2	42507	65388	41083	55371	73300	69631	90585	71809	70493	102380	68593	109780	136510	110670	93649	119510	175010	91322	119140	91273	128160	145670	96252	99473	118680	180290	191370	118210	157390	65141	74681	99896	97660	C00008	HMDB0001341	6022	58-64-0	16761	6175
MEDP0163	Cytidine	胞苷	Nucleotide And Its metabolomics	核苷酸及其代谢物	Nucleotide and Its metabolomics	核苷酸及其代谢物	244.086	243.086	[M+H]+	C9H13N3O5	3165800	8304900	2551900	13337000	4806500	4617700	6054600	4093200	5367400	6049600	7616000	15041000	11197000	7235600	5151700	7793300	6398800	8191100	10107000	14821000	4021800	4447600	13219000	6878400	10049000	6648200	15499000	7349200	5439300	8323400	6550400	6919500	8015700	C00475	HMDB0000089	6175	65-46-3	17562	3376
MEDP0164	Cytidine-5-Monophosphate	胞苷-5-单磷酸	Nucleotide And Its metabolomics	核苷酸及其代谢物	Nucleotide and Its metabolomics	核苷酸及其代谢物	324	323.052	[M+H]+	C9H14N3O8P	6149300	20985000	5951900	26235000	11829000	27743000	49747000	43916000	44672000	49697000	28760000	35236000	36546000	28670000	47132000	35857000	36675000	29765000	38381000	20447000	34286000	31993000	33706000	35341000	38061000	35830000	26038000	41530000	32271000	30880000	31335000	32110000	33036000	C00055	HMDB0000095	6131	63-37-6	17361	5143
MEDP0165	Cytosine	胞嘧啶	Nucleotide And Its metabolomics	核苷酸及其代谢物	Nucleotide and Its metabolomics	核苷酸及其代谢物	112	111.043	[M+H]+	C4H5N3O	1643300	3051000	1212300	4607700	2267300	2544900	3608100	2925400	2927400	4380600	4236000	7985700	7226400	4441500	4695200	5229500	5121300	5079100	5925800	5283200	3464100	3603600	5771100	4145900	4756200	3680900	8782200	3324400	3871300	4302200	4250600	3995200	4176200	C00380	HMDB0000630	597	71-30-7	16040	283
MEDP0169	Guanosine Monophosphate	鸟苷5'-单磷酸水合物	Nucleotide And Its metabolomics	核苷酸及其代谢物	Nucleotide and Its metabolomics	核苷酸及其代谢物	364	363.058	[M+H]+	C10H14N5O8P	849550	5439700	866610	1260600	3267700	3063200	17248000	46059000	28102000	16014000	34016000	3198400	4266800	12201000	42746000	4125700	15535000	24771000	20562000	30000000	24233000	5392000	3266600	5404700	5497200	2428700	2646900	26289000	20338000	13954000	13653000	14414000	16409000	C00144	HMDB0001397	6804	85-32-5	17345	6216
MEDP0170	Hypoxanthine	次黄嘌呤	Nucleotide And Its metabolomics	核苷酸及其代谢物	Nucleotide and Its metabolomics	核苷酸及其代谢物	137	136.039	[M+H]+	C5H4N4O	192260000	158890000	172850000	189400000	146070000	145180000	159560000	141760000	148420000	177030000	119960000	157080000	169730000	179070000	165720000	177550000	156160000	155630000	116360000	81331000	115770000	146390000	118300000	154730000	181380000	139740000	220410000	166190000	154790000	161480000	156160000	179140000	161720000	C00262	HMDB0000157	790	68-94-0	17368	83
MEDP0171	Inosine	肌苷	Nucleotide And Its metabolomics	核苷酸及其代谢物	Nucleotide and Its metabolomics	核苷酸及其代谢物	269.1	268.081	[M+H]+	C10H12N4O5	84049000	119430000	62892000	106430000	82151000	119120000	228870000	154250000	223100000	172270000	89724000	135270000	186590000	204660000	156530000	211710000	167710000	185670000	126160000	48910000	177130000	123750000	94942000	156600000	204950000	140060000	173700000	180290000	213850000	153620000	151410000	148340000	154550000	C00294	HMDB0000195	135398641	58-63-9	17596	84
MEDP0173	Nicotinic Acid Adenine Dinucleotide	烟酰胺腺嘌呤双核苷酸	Nucleotide And Its metabolomics	核苷酸及其代谢物	Nucleotide and Its metabolomics	核苷酸及其代谢物	664.11	663.109	[M+H]+	C21H27N7O14P2	250200	234260	177300	277630	236710	166490	170070	175910	229270	284590	214670	332410	279730	218320	260970	284240	110830	139790	142940	332560	160870	200550	113970	242410	146610	181230	216140	341760	147320	219200	193610	192440	229680	C00003	HMDB0000902	5893	53-84-9	15846	5858
MEDP0174	Purine	嘌呤碱	Nucleotide And Its metabolomics	核苷酸及其代谢物	Nucleotide and Its metabolomics	核苷酸及其代谢物	121	120.044	[M+H]+	C5H4N4	17526	271410	22162	197530	319810	211810	158120	111770	154950	186500	270380	398010	319930	191660	513080	197260	40865	39488	26215	88879	34383	50244	65342	54968	119970	244590	140290	398860	35210	138560	179950	183920	188160	C15587	HMDB0001366	1044	120-73-0	17258	6193
MEDP0177	Thymine	胸腺嘧啶	Nucleotide And Its metabolomics	核苷酸及其代谢物	Nucleotide and Its metabolomics	核苷酸及其代谢物	127	126.043	[M+H]+	C5H6N2O2	560340	1005500	662430	896940	1136400	663060	1220700	1469800	1713500	1601100	1724700	1943700	2788400	1208900	3372100	1231600	1705100	2531000	1402700	1055800	1509000	969190	637050	1948000	2038100	1890000	1245600	1236700	1740300	1442100	1528500	1498400	1527100	C00178	HMDB0000262	1135	65-71-4	-	-
MEDP0178	Uracil	尿嘧啶	Nucleotide And Its metabolomics	核苷酸及其代谢物	Nucleotide and Its metabolomics	核苷酸及其代谢物	113.027	112.027	[M+H]+	C4H4N2O2	10839000	10495000	11107000	13079000	12236000	12690000	10518000	13973000	8101900	14700000	14587000	13310000	12095000	9095600	12632000	9875000	14725000	12647000	14745000	14697000	12545000	14040000	13596000	13296000	10511000	8188900	15322000	15076000	8745200	12898000	12698000	12836000	11638000	C00106	HMDB0000300	1174	66-22-8	17568	258
MEDP0180	Β-Nicotinamide Mononucleotide	β-烟酰胺单核苷酸	Nucleotide And Its metabolomics	核苷酸及其代谢物	Nucleotide and Its metabolomics	核苷酸及其代谢物	335.1	334.057	[M+H]+	C11H15N2O8P	72908	56354	47218	80221	53534	50403	55625	81642	105000	101870	86020	59936	79706	79416	108110	96487	70195	62840	68117	89656	63141	72200	47599	54603	71186	51197	81883	90437	90220	60434	62375	79169	50645	C00455	HMDB0000229	14180	1094-61-7	16171	5238
MEDP0184	3,3',5-Triiodo-L-Thyronine	三碘甲状腺原氨酸	Hormones and hormone related compunds	激素及激素相关物质	Hormones and hormone related compunds	激素及激素相关物质	651.7	650.79	[M+H]+	C15H12I3NO4	51712	23717	34708	43453	23908	20761	30444	26792	34435	28510	30638	31882	34779	22158	48934	28190	27618	23843	27688	22588	19565	27864	10917	40739	23748	45715	16648	52134	21452	24154	35085	28886	28791	C02465	HMDB0000265	5920	6893-02-3	-	-
MEDP0185	Epinephrine	肾上腺素	Hormones and hormone related compunds	激素及激素相关物质	Hormones and hormone related compunds	激素及激素相关物质	184	183.09	[M+H]+	C9H13NO3	7073500	5187500	6820900	7475300	3318200	5365300	8381600	8516100	8522600	7451100	7933900	8198200	6542000	7196500	4969700	6909300	6957900	10917000	4943900	4342000	7928800	4430600	4688900	7330600	6767900	7067600	4604200	7321400	9129600	6436600	7588200	7513100	7832400	C00788	HMDB0000068	5816	51-43-4	28918	5127
MEDP0186	L-Thyroxine	左旋甲状腺素	Hormones and hormone related compunds	激素及激素相关物质	Hormones and hormone related compunds	激素及激素相关物质	777.687	776.687	[M+H]+	C15H11I4NO4	125310	40900	96612	54404	38435	64751	45458	20877	39393	33102	38094	45239	52745	48030	33115	59831	34788	35654	67646	53589	48463	64525	67756	47651	30301	41326	67830	68069	41407	65343	50715	48292	53240	C01829	HMDB0000248	5819	51-48-9	-	-
MEDP0188	Norepinephrine	去甲肾上腺素	Hormones and hormone related compunds	激素及激素相关物质	Hormones and hormone related compunds	激素及激素相关物质	170	169.074	[M+H]+	C8H11NO3	309040	329290	239900	311540	308580	406810	318400	313440	223810	254180	344640	292530	232870	265880	253450	274640	267150	295790	273890	382530	274140	297300	289310	290020	298330	368310	367370	402730	258450	237600	278120	290010	302670	C00547	HMDB0000216	439260	51-41-2	18357	5226
MEDP0224	D-Fructose	D-果糖	Carboxylic acids and derivatives	碳水化合物及其代谢物	Sugars	糖类	181	180.063	[M+H]+	C6H12O6	7534600	7191300	6033900	6226200	6752100	6697100	6557400	6046200	7305100	7529400	6420200	7482500	7930900	7123500	6962100	7821600	7499700	6390100	8705700	5659300	7310100	5939900	7578800	7336300	6429100	7875400	7184400	6331800	5717600	5716100	6730400	7073000	7494600	C10906	HMDB0062538	5984	57-48-7	48095	-
MEDP0229	Lactose	乳糖	Carboxylic acids and derivatives	碳水化合物及其代谢物	Sugars	糖类	343	342.116	[M+H]+	C12H22O11	68864	61056	30976	36734	80481	22300	36690	18730	54688	70766	39343	60728	9843.8	32755	70216	33573	23151	12131	22689	21692	18626	6528.7	4244.9	52718	9163.2	30802	7545.6	66847	5024.6	41022	42225	48040	57851	C00243	HMDB0000186	84571	63-42-3	36219	267
MEDP0230	Maltose	麦芽糖	Carboxylic acids and derivatives	碳水化合物及其代谢物	Sugars	糖类	343	342.116	[M+H]+	C12H22O11	68864	61056	30976	36734	80481	22300	36690	18730	54688	70766	39343	60728	9843.8	32755	70216	33573	23151	12131	22689	21692	18626	6528.7	4244.9	52718	9163.2	30802	7545.6	66847	5024.6	41022	42225	48040	57851	C00208	HMDB0000163	10991489	69-79-4	47937	413
MEDP0232	N-Acetyl-D-Glucosamine	N-乙酰氨基葡萄糖	Carboxylic acids and derivatives	碳水化合物及其代谢物	Sugar derivatives	糖衍生物	222	221.09	[M+H]+	C8H15NO6	201800	311680	200150	204870	277650	257030	277520	275880	290850	336740	267660	271190	233270	263080	309810	206100	223630	266040	259180	241860	184240	191900	205160	140630	237040	308710	241260	252380	184780	279140	257550	345560	217330	C00140	HMDB0000215	439174	7512-17-6	506227	3356
MEDP0239	L-Ascorbate	抗坏血酸	CoEnzyme and vitamins	辅酶和维生素	CoEnzyme and vitamins	辅酶和维生素	177	176.032	[M+H]+	C6H8O6	1146500	809700	982220	1013000	710920	694670	994470	1293700	956840	745300	764890	848410	1016200	849150	819290	1263000	595460	768560	818940	633280	989120	912770	1010500	1099500	495060	837800	1187600	923350	1922700	871840	726830	1079500	1008500	C00072	HMDB0000044	54670067	50-81-7	29073	3753
MEDP0242	Nicotinamide	烟酰胺	CoEnzyme and vitamins	辅酶和维生素	CoEnzyme and vitamins	辅酶和维生素	123.1	122.1	[M+H]+	C6H6N2O	218100000	188040000	210970000	249390000	188940000	208150000	231830000	210110000	213260000	220390000	195300000	232580000	212700000	189890000	227240000	218370000	172530000	193570000	205540000	185740000	199210000	211450000	167180000	235910000	243430000	231770000	217230000	227380000	233090000	212320000	207940000	208480000	214490000	C00153	HMDB0001406	936	98-92-0	17154	1497
MEDP0245	Nicotinamide-N-Oxide	N-氧代烟酰胺	CoEnzyme and vitamins	辅酶和维生素	CoEnzyme and vitamins	辅酶和维生素	139	138.043	[M+H]+	C6H6N2O2	45674	56116	32546	21196	43732	37167	134710	33187	276700	48889	9	25438	39624	40477	30126	39482	19815	29913	58413	34767	23552	109120	47946	35531	55392	6519.3	22167	4232.7	13629	56082	54765	73670	59753	-	HMDB0002730	72661	1986-81-8	-	1503
MEDP0246	Nicotinic Acid	烟酸	CoEnzyme and vitamins	辅酶和维生素	CoEnzyme and vitamins	辅酶和维生素	124	123.032	[M+H]+	C6H5NO2	1112000	1018900	877290	1163600	1081800	917120	1117800	950920	1106700	1701500	1005400	1263300	1092700	964220	1400200	1121400	1330800	998170	1300600	2922900	2509000	2053400	2329500	1131100	1340000	1190600	1033800	950990	1050500	1317200	1408200	1338700	1302700	C00253	HMDB0001488	938	59-67-6	15940	6272
MEDP0250	Riboflavin	核黄素	CoEnzyme and vitamins	辅酶和维生素	CoEnzyme and vitamins	辅酶和维生素	377	376.138	[M+H]+	C17H20N4O6	11369000	8125000	8657400	9440300	9689200	5943000	8717100	4455400	10166000	7820700	4670400	8055400	5198300	5629300	6977200	4737400	2875200	4121500	4659400	5722400	5167600	6664900	4135600	6732000	6222800	6010700	5095100	5919900	5166700	5893200	6478300	6613000	6540400	C00255	HMDB0000244	493570	83-88-5	-	-
MEDP0251	Trigonelline	葫芦巴碱	CoEnzyme and vitamins	辅酶和维生素	CoEnzyme and vitamins	辅酶和维生素	138	137.048	[M+H]+	C7H7NO2	1860700	1266800	1735900	1401800	1084600	1516800	2804600	1539100	3481100	1951500	1107300	1418400	1313500	1384500	1261700	1250000	1342200	1099500	1246700	864230	1110100	1683400	1250800	1157300	1390500	909420	1350400	1000500	866030	1098200	1396500	1547400	1303200	C01004	HMDB0000875	5570	535-83-1	18123	273
MEDP0271	3-Indolepropionic Acid	吲哚-3-丙酸	Heterocyclic compounds	杂环化合物	Indole and Its derivatives	吲哚及其衍生物	190.08	189.079	[M+H]+	C11H11NO2	1040100	680210	864420	1133700	638610	959250	1106400	1161700	697810	438890	492460	689590	435330	337720	550820	483710	323450	236860	233420	381600	840460	355450	182800	885890	661270	665880	780630	1187600	696000	677120	632270	629960	628360	-	HMDB0002302	3744	830-96-6	43580	6602
MEDP0272	5-Hydroxyindole-3-Acetic Acid	5-羟基吲哚-3-乙酸	Heterocyclic compounds	杂环化合物	Indole and Its derivatives	吲哚及其衍生物	192.06	191.058	[M+H]+	C10H9NO3	600390	364850	718700	733290	330750	696410	837180	451970	616980	423470	408890	586980	566800	590070	601640	852480	444850	363960	458110	251780	710700	656610	512520	681280	1062800	791320	555100	751990	848540	411320	540680	673140	749550	C05635	HMDB0000763	1826	54-16-0	27823	2975
MEDP0275	Indole-3-Acetic Acid	吲哚-3-乙酸	Heterocyclic compounds	杂环化合物	Indole and Its derivatives	吲哚及其衍生物	176.1	175.063	[M+H]+	C10H9NO2	4095000	4037300	3554200	4476400	3889200	3601600	5069900	4027700	4241500	4560800	3307000	3939300	3694500	3240700	4640900	3759500	2941900	3386900	3108900	3350300	3910200	3617300	2450600	4677200	4980600	5523700	3694800	4372200	3911400	3578400	3728300	4296900	4969500	C00954	HMDB0000197	802	87-51-4	16411	5211
MEDP0284	1-Naphthylacetic Acid	1-萘乙酸	Organic acid And Its derivatives	有机酸及其衍生物	Organicacid and Its derivatives	有机酸及其衍生物	187.1	186.068	[M+H]+	C12H10O2	4134.1	21153	6771.5	30634	25239	19791	19286	12652	9062	22338	16539	40876	44832	13717	19874	31762	12158	20072	31066	47611	32336	40449	25426	41228	69015	45537	36525	28405	22956	34208	30628	21072	30397	C13014	HMDB0032708	6862	86-87-3	32918	-
MEDP0296	4-Guanidinobutyric Acid	4-胍基丁酸	Organic acid And Its derivatives	有机酸及其衍生物	Organicacid and Its derivatives	有机酸及其衍生物	146.085	145.085	[M+H]+	C5H11N3O2	5128200	4879600	5500500	5361700	4164300	4876000	5923700	5926800	6529200	4952300	3623300	4662800	5111700	3048900	4362000	5576900	4961400	5651100	3434500	3203300	5630400	4781700	3805000	5366800	5408100	4912500	4693600	4523400	5203800	4421600	4682400	4789600	4749000	C01035	HMDB0003464	500	463-00-3	15728	6938
MEDP0297	5-Aminovaleric Acid	5-氨基戊酸	Amino acid and Its metabolomics	氨基酸及其代谢物	Amino acid derivatives	氨基酸衍生物	118.2	117.079	[M+H]+	C5H11NO2	880190	336200	981920	814420	366900	623270	1171100	500020	1678800	704430	451120	661120	840630	622150	434860	778380	666110	986270	535260	362960	928270	1030400	857420	768790	888070	929930	719640	683750	1277400	748220	669310	821010	910570	C00431	HMDB0003355	138	660-88-8	15887	6902
MEDP0298	6-Aminocaproic Acid	6-氨基己酸	Amino acid and Its metabolomics	氨基酸及其代谢物	Amino acid derivatives	氨基酸衍生物	132.095	131.095	[M+H]+	C6H13NO2	437890000	463070000	424110000	483970000	441210000	469320000	436220000	471260000	437010000	499990000	419550000	446980000	471810000	391890000	382630000	459640000	425200000	462340000	403460000	424620000	465190000	455550000	411950000	458830000	510190000	450070000	463710000	442460000	423040000	454550000	452850000	513150000	479870000	C02378	HMDB0001901	564	60-32-2	16586	-
MEDP0299	7-Methyluric Acid	7-甲基尿酸	Amino acid and Its metabolomics	氨基酸及其代谢物	Amino acid derivatives	氨基酸衍生物	183	182.044	[M+H]+	C6H6N4O3	3155800	3378700	3575800	3007700	2897000	3044500	3015300	3639800	3237200	3216200	3162400	3342300	3391300	3355500	3417200	3002200	3116800	3460300	2913200	3153000	3089300	3376600	3760400	3119300	3264300	3546200	3026300	3515700	2908900	2835600	3125300	3287800	2995100	C16355	HMDB0011107	69160	612-37-3	149744	-
MEDP0305	Creatinine	肌酸酐	Organic acid And Its derivatives	有机酸及其衍生物	Organicacid and Its derivatives	有机酸及其衍生物	114.059	113.059	[M+H]+	C4H7N3O	981520	775700	889010	1229800	655290	1146300	1879800	1208300	2278100	1317300	1023700	1114000	1261300	1163900	1026300	1260900	899800	917860	895080	792010	984200	1268800	1229300	1023100	1283000	1085000	1193500	875540	904280	1130900	988640	1062500	1313400	C00791	HMDB0000562	588	60-27-5	16737	8
MEDP0307	Dl-2-Aminooctanoic Acid	DL-2-氨基辛酸	Organic acid And Its derivatives	有机酸及其衍生物	Organicacid and Its derivatives	有机酸及其衍生物	160.126	159.126	[M+H]+	C8H17NO2	1065400	904150	936420	871850	902170	785180	1871600	1258200	1763800	1806000	2126400	1507200	847720	1162500	1545000	1363800	1153500	933790	1630200	1018900	560430	1177200	1263900	1361200	1037100	1173300	1077800	1608300	1070300	1184500	1271100	1281500	1303900	-	HMDB0000991	69522	644-90-6	75145	5923
MEDP0308	Dodecanedioic Aicd	十二烷二酸	FA	脂肪酰类	FFA	游离脂肪酸	231.152	230.152	[M+H]+	C12H22O4	15497	17274	28625	15727	18357	17151	23422	21134	17894	20448	16266	17622	19187	17731	21875	20230	16051	11949	20542	23205	26500	27507	21751	20283	21257	17798	13845	19452	15620	17794	23017	16649	17596	C02678	HMDB0000623	12736	693-23-2	4676	5596
MEDP0313	Guanidineacetic Acid	胍基乙酸	Organic acid And Its derivatives	有机酸及其衍生物	Organicacid and Its derivatives	有机酸及其衍生物	118.1	117.054	[M+H]+	C3H7N3O2	1040600	341570	924950	850590	364370	777630	1177400	626500	1695900	792080	514650	609810	907810	667900	452980	831700	729810	1038100	611860	366180	911090	1080200	794060	785970	945990	1052100	752660	818920	1167500	825160	716630	935920	820700	C00581	HMDB0000128	763	352-97-6	16344	5163
MEDP0315	Hippuric Acid	马尿酸	Organic acid And Its derivatives	有机酸及其衍生物	Organicacid and Its derivatives	有机酸及其衍生物	180.1	179.058	[M+H]+	C9H9NO3	34707000	22570000	16814000	8146000	28900000	12817000	90259000	5366900	94840000	31060000	2824900	3299700	4999400	21482000	9528000	8177300	1992400	1661100	3867100	4838200	4497400	35794000	15371000	4387700	12041000	2960800	9533500	3385400	4711900	17673000	19004000	19452000	19754000	C01586	HMDB0000714	464	495-69-2	18089	1301
MEDP0318	Kinurenine	犬尿氨酸	Amino acid and Its metabolomics	氨基酸及其代谢物	Amino acid derivatives	氨基酸衍生物	209.1	208.085	[M+H]+	C10H12N2O3	528250	359320	460250	464570	336520	442950	1171500	653540	708400	543870	603010	452270	1186700	488560	452580	298750	793270	1311000	1145700	464640	2262500	547180	411180	1193100	769240	453360	3537900	432910	6925800	972570	1075700	1047700	1052400	C00328	HMDB0000684	161166	343-65-7	16946	72
MEDP0319	Kynurenic Acid	犬尿酸	Amino acid and Its metabolomics	氨基酸及其代谢物	Amino acid derivatives	氨基酸衍生物	190.043	189.043	[M+H]+	C10H7NO3	190980	221290	180320	204710	212440	165790	213180	183660	182740	220500	151010	191980	164670	117450	228320	161270	129580	167060	126010	128910	148040	137270	77994	184910	189950	209180	147700	185710	164020	164500	170980	155920	180440	C01717	HMDB0000715	3845	492-27-3	18344	5683
MEDP0322	L-Homoserine	(S)-2-氨基-4-羟基丁酸	Organic acid And Its derivatives	有机酸及其衍生物	Organicacid and Its derivatives	有机酸及其衍生物	120.1	119.058	[M+H]+	C4H9NO3	34217000	30580000	40354000	37507000	25717000	41086000	39105000	41502000	41097000	38312000	31140000	39792000	36852000	30464000	30471000	37174000	32472000	38150000	25571000	22083000	38903000	34628000	29161000	35747000	38158000	42942000	34411000	35897000	39454000	36628000	33918000	36501000	36713000	C00263	HMDB0000719	12647	672-15-1	15699	5687
MEDP0325	Maleic Acid	马来酸	Organic acid And Its derivatives	有机酸及其衍生物	Organicacid and Its derivatives	有机酸及其衍生物	117.011	116.011	[M+H]+	C4H4O4	9370600	9287000	10288000	11570000	8867700	10442000	14394000	13716000	13858000	16157000	11064000	13299000	12488000	10007000	11001000	11100000	9924600	10238000	8952000	9635400	12115000	12143000	9322800	12980000	15849000	16753000	11238000	10999000	10061000	11523000	13237000	14270000	11151000	C01384	HMDB0000176	444266	110-16-7	18300	-
MEDP0336	Lysopc 14:0	溶血磷脂酰胆碱14:0	GP	甘油磷脂类	LPC	溶血磷脂酰胆碱	468.3	467.3	[M+H]+	C22H46NO7P	5233100	6697500	4003400	8854200	5288700	8553800	10588000	6652600	7604800	9334400	5692300	8703200	5561800	5918500	9807300	6989800	5886100	5274500	8313500	9247000	6363100	7765100	5468400	7782800	5398900	9012600	8156600	10787000	5935700	6947900	7190500	7605700	7451200	-	HMDB0010379	460604	20559-16-4	64489	-
MEDP0338	Lysopc 16:0	溶血磷脂酰胆碱16:0	GP	甘油磷脂类	LPC	溶血磷脂酰胆碱	496.33	495.3	[M+H]+	C24H50NO7P	147570000	170140000	124630000	212740000	155680000	187180000	187960000	147550000	189010000	176910000	133840000	210510000	193580000	190360000	193160000	196580000	152700000	166300000	179620000	168950000	194080000	199040000	169050000	199190000	191540000	202230000	189050000	199130000	175830000	180610000	185350000	185050000	186550000	-	HMDB0010382	460602	17364-16-8	72998	-
MEDP0340	Lysopc 16:1	溶血磷脂酰胆碱16:1	GP	甘油磷脂类	LPC	溶血磷脂酰胆碱	494.31	493.3	[M+H]+	C24H48NO7P	14782000	11170000	10778000	21578000	8941600	20415000	22829000	11888000	19798000	22393000	11406000	20303000	16040000	18247000	20950000	18249000	16324000	16934000	22811000	23917000	18805000	18854000	14153000	22151000	17238000	16414000	19557000	23360000	16559000	17091000	17393000	19878000	19425000	-	HMDB0010383	24779461	-	73851	-
MEDP0342	Lysopc 18:0	溶血磷脂酰胆碱18:0	GP	甘油磷脂类	LPC	溶血磷脂酰胆碱	524.36	523.36	[M+H]+	C26H54NO7P	203380000	244840000	176580000	265290000	210580000	233800000	244310000	196420000	279640000	241840000	186930000	282720000	275560000	279190000	287540000	287160000	226270000	247560000	253400000	246280000	267600000	279440000	249200000	271020000	267490000	292180000	266890000	277470000	266100000	250400000	256000000	249310000	254520000	-	HMDB0010384	497299	-	73858	-
MEDP0344	Lysopc 18:1	溶血磷脂酰胆碱18:1	GP	甘油磷脂类	LPC	溶血磷脂酰胆碱	522.35	521.35	[M+H]+	C26H52NO7P	116060000	134320000	78694000	182740000	107880000	137850000	159330000	106740000	165930000	148950000	92130000	193640000	163040000	148940000	177200000	161900000	109550000	132490000	155540000	169280000	155340000	170850000	126760000	184520000	158850000	166210000	161410000	172170000	153180000	131650000	151500000	160700000	168690000	-	HMDB0010385	53480465	3542-29-8	86255	-
MEDP0346	Lysopc 18:2	溶血磷脂酰胆碱18:2	GP	甘油磷脂类	LPC	溶血磷脂酰胆碱	520.33	519.35	[M+H]+	C26H50NO7P	25189000	25165000	15505000	48293000	18123000	32317000	38062000	24349000	37903000	33483000	18786000	57006000	38774000	38157000	39563000	33167000	20826000	31324000	32270000	38787000	39185000	38408000	30992000	43262000	33220000	40899000	31065000	51525000	35040000	30733000	35661000	39591000	41488000	-	HMDB0010386	11005824	-	28733	-
MEDP0350	Lysopc 20:1	溶血磷脂酰胆碱20:1	GP	甘油磷脂类	LPC	溶血磷脂酰胆碱	550.37	549.37	[M+H]+	C28H56NO7P	4960900	8914500	3962000	13613000	7314900	10633000	11004000	6915700	12033000	8706400	4424600	15156000	11056000	11843000	12655000	11483000	7627700	9116900	10845000	9638900	12438000	12531000	8367100	16981000	10510000	10903000	13848000	11720000	13266000	7212400	10017000	10993000	10802000	-	HMDB0010391	52924051	-	88685	-
MEDP0352	Lysopc 20:2	溶血磷脂酰胆碱20:2	GP	甘油磷脂类	LPC	溶血磷脂酰胆碱	548.36	547.37	[M+H]+	C28H54NO7P	6109400	13500000	4355100	17762000	10303000	11092000	12208000	8654100	13591000	9944700	5741300	19526000	14558000	11646000	16600000	15377000	8087300	10748000	11501000	12882000	13756000	16908000	9909900	18816000	15962000	18235000	16317000	16421000	15872000	10222000	12661000	14106000	14853000	-	HMDB0010392	52924053	-	83055	-
MEDP0367	γ-Aminobutyric Acid	γ-氨基丁酸	Amino acid and Its metabolomics	氨基酸及其代谢物	Amino acid derivatives	氨基酸衍生物	104.06	103.063	[M+H]+	C4H9NO2	1136500	954650	1334300	1610700	825080	1393500	1233400	1105800	1374200	891950	552510	1103800	1076300	596130	1184800	802130	985210	1273400	598510	444390	881240	654130	712630	705630	848000	765720	776910	822490	932110	871060	798140	866650	1014300	C00334	HMDB0000112	119	56-12-2	16865	-
MEDP0368	Taurocholic Acid Sodium Salt Hydrate	牛磺胆酸钠盐水合物	Bile acids	胆汁酸	Bile acids	胆汁酸	556.28	555.284	[M+H]+	C26H46NNaO8S	4221000	4625300	4556400	5002000	4870000	4958500	4933000	4286400	5429300	4753400	4085000	4268800	5144500	5080700	5143200	4926000	4700100	5252500	5104800	5456000	5174700	5212900	5028500	5120600	4853000	5028400	5272200	5243800	4714000	4187000	4901800	5271900	4816600	-	-	23687511	345909-26-4	-	-
MEDP0373	N-Acetylglycine	N-乙酰基甘氨酸	Amino acid and Its metabolomics	氨基酸及其代谢物	Amino acid derivatives	氨基酸衍生物	118	117.043	[M+H]+	C4H7NO3	122530000	61312000	132970000	83133000	63496000	80326000	78159000	86057000	92799000	61179000	77255000	80395000	101360000	85090000	75841000	86329000	81994000	133920000	90692000	90749000	109150000	106680000	88051000	110130000	121020000	89521000	109690000	81936000	134230000	93426000	96205000	95812000	101810000	-	HMDB0000532	10972	543-24-8	40410	5517
MEDP0378	N6-Succinyl Adenosine	N6-琥珀酰腺苷	Nucleotide And Its metabolomics	核苷酸及其代谢物	Nucleotide and Its metabolomics	核苷酸及其代谢物	384	383.108	[M+H]+	C14H17N5O8	26685000	39320000	21469000	22181000	45299000	28704000	50923000	37204000	35875000	49183000	44764000	28715000	17582000	27124000	45781000	27002000	28680000	31113000	72188000	65541000	26265000	32531000	18826000	38453000	18887000	22364000	16015000	34994000	23031000	33430000	32494000	32321000	29989000	-	HMDB0000912	20849086	4542-23-8	71169	5867
MEDP0379	3-Hydroxyhippuric Acid	3-羟基马尿酸	Amino acid and Its metabolomics	氨基酸及其代谢物	Amino acid derivatives	氨基酸衍生物	196.05	195.053	[M+H]+	C9H9NO4	570690	237430	250680	75850	276160	145620	1564700	37861	2048800	656070	42572	41509	70390	305930	153640	135920	37339	29031	45309	58317	47879	555220	271340	31693	144600	35240	91441	38598	65853	224680	277320	283570	307450	-	HMDB0006116	450268	1637-75-8	70824	-
MEDP0387	L-Homoarginine	高精氨酸	Amino acid and Its metabolomics	氨基酸及其代谢物	Amino acids	氨基酸	189	188.127	[M+H]+	C7H16N4O2	235980	349510	190840	371440	261930	303830	328940	243570	355440	285520	271840	362950	401280	252000	389360	367840	361050	297520	228990	213870	311030	368080	275760	390050	342650	412800	260810	306230	292040	326650	360130	316710	307010	C01924	HMDB0000670	9085	156-86-5	27747	5640
MEDP0389	Pantetheine	泛酰巯基乙胺	CoEnzyme and vitamins	辅酶和维生素	CoEnzyme and vitamins	辅酶和维生素	279.13	278.13	[M+H]+	C11H22N2O4S	21432000	22146000	23692000	21753000	21006000	22220000	21694000	21749000	20842000	20159000	20344000	19318000	19475000	18895000	22302000	20405000	21726000	21783000	20634000	21090000	22441000	22071000	20997000	20879000	21749000	21705000	23079000	21269000	22099000	21989000	20894000	22101000	21927000	C00831	HMDB0003426	479	496-65-1	16753	6928
MEDP0395	DL-Pipecolic Acid	DL-哌啶酸	Organic acid And Its derivatives	有机酸及其衍生物	Organicacid and Its derivatives	有机酸及其衍生物	130	129.079	[M+H]+	C6H11NO2	2270500	840110	2316500	1422200	1495000	1799300	744080	910220	639160	2049600	1451700	1275700	1334100	668550	747580	1120600	1305800	1145800	2999100	2413200	1426000	1851700	2382800	2136600	1476800	605190	1483300	1121300	1344000	1026900	1183000	1309900	1207500	C00408	HMDB0000716	439227	3105-95-1	30913	5684
MEDP0403	Deoxycytidine	2'-脱氧胞苷	Nucleotide And Its metabolomics	核苷酸及其代谢物	Nucleotide and Its metabolomics	核苷酸及其代谢物	228	227.091	[M+H]+	C9H13N3O4	680380	893220	567640	1267600	1176000	534030	759910	547950	1350400	596730	1158800	3221700	3746000	1260600	1888800	1329200	719440	2869500	851800	551450	1367100	942010	355360	1103600	1754900	1358800	2001300	726280	1349500	1453400	1244500	1282100	1357800	C00881	HMDB0000014	13711	951-77-9	15698	3367
MEDP0409	Cys-Gly	半胱氨酰甘氨酸	Amino acid and Its metabolomics	氨基酸及其代谢物	Small Peptide	小肽	179	178.041	[M+H]+	C5H10N2O3S	45359	29933	75014	32690	16720	109950	63807	82339	45779	48037	38602	70120	93750	16138	62211	105950	122530	56276	129160	80691	100580	158430	84492	114020	106420	97344	113540	61227	83844	60687	53423	62474	94218	C01419	HMDB0000078	439498	19246-18-5	4047	5134
MEDP0429	Punicic Acid	石榴酸	FA	脂肪酰类	FFA	游离脂肪酸	279.3	278.225	[M+H]+	C18H30O2	42294000	57262000	27884000	77372000	41850000	76644000	58288000	44515000	55371000	62310000	38344000	78841000	74878000	53615000	46880000	75710000	42103000	36930000	55274000	77265000	59036000	87290000	61802000	51281000	75483000	62972000	95438000	67349000	65174000	62018000	61490000	63791000	62586000	C08364	HMDB0030963	12309425	544-72-9	38383	-
MEDP0430	2-Aminoadipic Acid	2-氨基己二酸	Organic acid And Its derivatives	有机酸及其衍生物	Organicacid and Its derivatives	有机酸及其衍生物	162.1	161.069	[M+H]+	C6H11NO4	3902200	2477400	4601900	6330900	2041000	5633100	5731400	4919100	5724500	4095000	3088500	4538000	6586400	4277100	3568000	7169900	4821000	4949200	3462500	2398900	5269200	6672800	2643900	4357100	10688000	6345100	5245800	4474300	3677600	4682800	4247200	4649700	5149900	C00956	HMDB0000510	469	542-32-5	37024	5496
MEDP0434	Lysopc 17:0	溶血磷脂酰胆碱 17:0	GP	甘油磷脂类	LPC	溶血磷脂酰胆碱	510.1	509.348	[M+H]+	C25H52NO7P	3458400	6528300	2299400	10617000	4986300	7816000	6457000	3477000	6995900	5567600	3093800	12682000	10894000	9291400	8890600	11551000	3809600	5154500	6200700	6843300	9661100	13589000	8491500	10511000	9699200	11710000	9656900	10926000	8069700	6305200	7282600	7956200	8494600	-	HMDB0012108	24779463	50930-23-9	74340	-
MEDP0435	6-Methyl mercaptopurine	6-甲巯基嘌呤	Nucleotide And Its metabolomics	核苷酸及其代谢物	Nucleotide and Its metabolomics	核苷酸及其代谢物	167.1	166.031	[M+H]+	C6H6N4S	177610000	185400000	179990000	186420000	181740000	184880000	184510000	176170000	189880000	175880000	178080000	184780000	180610000	179800000	176000000	186810000	173340000	187480000	180270000	178340000	180950000	179470000	181390000	188240000	187290000	186990000	178590000	177630000	184830000	180100000	181320000	180460000	194760000	C16614	-	5778	50-66-8	-	-
MEDP0442	Sn-Glycero-3-Phosphocholine	sn-甘油-3-磷酸胆碱	Tryptamines,Cholines,Pigments	色胺、胆碱、色素	Cholines	胆碱类	258.2	257.103	[M+H]+	C8H20NO6P	7854800	3132500	6434600	12595000	2256400	20725000	28299000	7765400	24595000	6195300	4213200	11031000	22478000	31934000	5525200	43112000	33781000	16239000	14476000	1395900	23611000	21622000	17956000	28334000	39172000	38237000	29839000	14445000	52568000	21634000	14726000	18250000	23362000	C00670	HMDB0000086	71920	28319-77-9	16870	370
MEDP0453	Indole	吲哚	Heterocyclic compounds	杂环化合物	Indole and Its derivatives	吲哚及其衍生物	118	117.058	[M+H]+	C8H7N	356650	412150	314970	425680	407680	403790	486860	371820	451970	390550	311810	409660	421520	309960	469290	442220	289160	371450	285880	301390	430840	377530	240320	477540	502520	544020	464870	315660	584130	413800	441570	375290	408590	C00463	HMDB0000738	798	120-72-9	16881	286
MEDP0457	5-Aminolevulinate	5-氨基酮戊酸盐	Organic acid And Its derivatives	有机酸及其衍生物	Organicacid and Its derivatives	有机酸及其衍生物	132.1	131.058	[M+H]+	C5H9NO3	1815700	2182500	1829900	2490400	2097400	2256100	2223700	2066000	2174400	2286200	1496200	2334700	2310800	1501800	2700800	2303800	1525500	2189400	1505800	1593300	2221700	2031500	1361900	2365600	2849100	2658700	1954500	1768600	2055200	1941700	2016400	2346800	2367400	C00430	HMDB0001149	137	106-60-5	17549	6037
MEDP0494	Lysopc 15:0	溶血磷脂酰胆碱 15:0	GP	甘油磷脂类	LPC	溶血磷脂酰胆碱	482.3	481.317	[M+H]+	C23H48NO7P	2270000	3419400	1667400	5988900	2902100	6491400	5225000	2766100	4125400	4214600	2051600	5648400	4820800	3531200	4452400	5451200	2756800	2849000	4883200	3763200	4485200	6406200	4115600	6259100	4678800	5486700	5414700	5818100	4358400	4055500	4323900	4539400	4524800	-	HMDB0010381	-	-	580912	-
MEDP0498	Lysopc 18:3	溶血磷脂酰胆碱 18:3	GP	甘油磷脂类	LPC	溶血磷脂酰胆碱	518.3	517.317	[M+H]+	C26H48NO7P	41319000	48069000	31193000	66596000	42257000	55643000	52892000	37512000	55650000	51154000	32729000	69024000	62392000	60700000	59993000	65413000	44718000	48882000	54822000	53595000	66197000	66972000	54379000	68775000	62344000	69483000	62581000	67534000	58887000	52855000	54138000	60165000	58030000	-	HMDB0010387	-	-	88698	-
MEDP0507	2-Hydroxycinnamic acid	2-羟基肉桂酸	Benzene and substituted derivatives	苯及其衍生物	Phenolic acids	酚酸类	165.047	164.047	[M+H]+	C9H8O3	11623000	12214000	10555000	12184000	12803000	11336000	12283000	9712300	11979000	12356000	9605500	11735000	12556000	7188000	14476000	12035000	9479300	10632000	8109800	9123400	10968000	12411000	8214200	12318000	14418000	13496000	10646000	9918300	10393000	11355000	12118000	12300000	11021000	C01772	HMDB0002641	637540	614-60-8	18125	6727
MEDP0510	Acetyl-L-carnitine	O-乙酰肉碱	FA	脂肪酰类	CAR	酰基肉碱	204.122	203.116	[M+H]+	C9H17NO4	148040000	93724000	139680000	128670000	81083000	111270000	100540000	110370000	135780000	106310000	104470000	126260000	112310000	99079000	139690000	115380000	96397000	120660000	115850000	79701000	103630000	92132000	66909000	141170000	122490000	109880000	114840000	106290000	125880000	114430000	109220000	114040000	112190000	C02571	HMDB0000201	1	14992-62-2	57589	-
MEDP0514	Thiamine	硫胺素	CoEnzyme and vitamins	辅酶和维生素	CoEnzyme and vitamins	辅酶和维生素	265.111	265.112	[M]+	C12H17N4OS+	991830	780910	947650	1286400	708900	1248000	1148000	902490	1210600	867000	795920	839320	959160	1050500	931090	966960	1213100	1065600	1003800	571760	1101900	1074200	1249600	1137500	1261300	970050	1045000	904830	1200500	1040500	993220	968090	1017000	C00378	HMDB0000235	1130	59-43-8	18385	5242
MEDP0523	DL-Carnitine	DL-肉碱	FA	脂肪酰类	CAR	酰基肉碱	162.112	161.105	[M+H]+	C7H15NO3	63363000	51575000	60790000	65103000	46614000	50556000	50637000	54724000	60491000	49940000	43201000	50885000	60516000	57253000	68255000	60406000	57548000	73266000	45707000	44876000	65202000	54587000	55190000	54787000	71958000	67461000	70043000	56924000	73354000	57433000	54710000	54050000	59170000	C00318	HMDB0000062	2724480	541-15-1	16347	52
MEDP0525	N-Acetyl-L-alanine	N-乙酰基-L-丙氨酸	Amino acid and Its metabolomics	氨基酸及其代谢物	Amino acid derivatives	氨基酸衍生物	132.058	131.058	[M+H]+	C5H9NO3	44137000	45433000	39954000	56809000	47380000	46675000	50920000	47499000	56481000	51020000	35718000	50971000	52366000	40137000	57602000	55302000	35724000	47967000	35323000	32511000	50475000	43567000	32444000	54892000	58729000	63743000	46768000	38838000	45085000	46775000	46137000	52106000	48247000	-	HMDB0000766	88064	97-69-8	40992	5733
MEDP0530	15-deoxy-δ-12,14-PGJ2	15-deoxy-δ-12,14-PGJ2	FA	脂肪酰类	FFA	游离脂肪酸	317.204	316.204	[M+H]+	C20H28O3	304930	256030	165480	634780	151890	453300	192950	157960	406210	235670	95526	402060	314520	523030	198580	226830	311690	193900	180880	485270	395470	517540	348020	266470	328570	534310	358820	496310	684310	303450	311450	353460	337830	C14717	HMDB0005079	5311211	87893-55-8	34159	-
MEDP0550	18-Hydroxycorticosterone	18-羟基皮质(甾)酮	Hormones and hormone related compunds	激素及激素相关物质	Hormones and hormone related compunds	激素及激素相关物质	363.209	362.209	[M+H]+	C21H30O5	1855600	371850	1551300	793440	432870	546980	551840	464360	403720	418510	531710	636320	499890	102370	441710	347440	348110	558000	305030	674990	510660	257280	393300	600980	521420	369670	281440	344370	355140	516780	510250	623010	555400	C01124	HMDB0000319	11222	561-65-9	16485	5308
MEDP0575	5-amino-1-[3,4-dihydroxy-5-(hydroxymethyl)oxolan-2-yl]imidazole-4-carboxamide	阿卡地新	Nucleotide And Its metabolomics	核苷酸及其代谢物	Nucleotide and Its metabolomics	核苷酸及其代谢物	259.096	258.096	[M+H]+	C9H14N4O5	2560200	650380	2306100	3244100	1199700	2009100	442490	201140	319300	494910	474740	529830	190130	478620	223710	490200	338390	210040	1261600	836630	183720	770970	799570	740070	245570	257930	203830	627570	169390	719390	727440	726320	715350	-	HMDB0062179	17513	2627-69-2	28498	-
MEDP0577	Isobutyryl carnitine	异丁酰肉碱	FA	脂肪酰类	CAR	酰基肉碱	232.147	231.147	[M+H]+	C11H21NO4	4089900	6289300	2180000	1805900	4465800	1075100	2700400	2776400	2508600	6230900	1958300	5167700	4848500	1079200	5199700	1631500	723590	5114900	1546800	2561900	5512800	3094800	527080	1689600	1792400	2160400	3852400	1898400	2623700	2308000	3359100	2929000	3491300	-	HMDB0000736	10177002	25518-49-4	84838	5704
MEDP0585	Stearidonic Acid	顺6,9,12,15-十八碳四烯酸	FA	脂肪酰类	FFA	游离脂肪酸	277.209	276.209	[M+H]+	C18H28O2	152910	23498	90418	155600	14145	66794	33032	18405	111720	28218	7849.2	58881	31802	204930	18934	21950	74085	83574	21196	50988	153100	32577	46520	41812	19895	47220	11611	52968	71847	67789	59854	58738	64303	C16300	HMDB0006547	5312508	20290-75-9	32389	-
MEDP0587	N-Alpha-acetyllysine	N-α-乙酰赖氨酸	Amino acid and Its metabolomics	氨基酸及其代谢物	Amino acid derivatives	氨基酸衍生物	189.116	188.116	[M+H]+	C8H16N2O3	438800	431550	263770	296600	496680	350570	657420	316950	785170	466490	414300	406450	291760	377800	435320	454940	315820	289370	414070	470130	321580	480010	239610	393710	289230	496320	275780	370850	281530	390150	418280	402390	402090	C12989	HMDB0000446	192590	1946-82-3	35704	5435
MEDP0593	Thioguanine	硫鸟嘌呤	Nucleotide And Its metabolomics	核苷酸及其代谢物	Nucleotide and Its metabolomics	核苷酸及其代谢物	168.027	167.027	[M+H]+	C5H5N5S	25955	9571.3	23944	7536	10172	24221	21794	8771.1	30073	7471.5	21842	16257	12664	10768	6950.8	18287	12434	18388	17056	10028	8127.1	8163.1	21741	13232	27545	20147	6257.9	9184.2	37074	21124	17767	18528	7543.9	-	HMDB0014496	2723601	154-42-7	9555	-
MEDP0601	Spermidine	亚精胺	Alcohol and amines	醇、胺类	Polyamines	多胺	146.158	145.158	[M+H]+	C7H19N3	6051800	7006100	5564800	9785800	7621300	8061700	10712000	8801000	12789000	17143000	13844000	15199000	12236000	60155000	20528000	12835000	8286500	10248000	8743400	9932400	7658900	7354700	5572000	11085000	7856000	12592000	12003000	55718000	8716200	8240200	12597000	17092000	18000000	C00315	HMDB0001257	1102	124-20-9	16610	254
MEDP0606	2-(3,4-dimethoxyphenyl)ethanamine	2-(3,4-二甲氧基苯基)乙胺	Benzene and substituted derivatives	苯及其衍生物	Benzene and substituted derivatives	苯及其衍生物	182.11	181.11	[M+H]+	C10H15NO2	217450	281510	166310	269280	214030	177900	217020	256370	321450	185030	141450	278500	215420	273310	197890	120940	138910	189990	182600	166190	183830	104020	139020	205180	231800	362990	104260	239740	152280	217430	232900	232490	210290	-	HMDB0041806	8421	120-20-7	136995	-
MEDP0617	2-Furoylglycine	N-(2-糠酰)甘氨酸	Amino acid and Its metabolomics	氨基酸及其代谢物	Amino acid derivatives	氨基酸衍生物	170.038	169.038	[M+H]+	C7H7NO4	181570	77086	92089	48240	111530	53360	434960	18587	540020	176750	12859	24086	23871	73878	46393	38008	15762	9	23241	18999	24646	166560	63717	9	59774	8390.5	25776	9	24267	81552	89208	86313	88180	-	HMDB0000439	21863	5657-19-2	82912	5428
MEDP0618	2-Methylbutyroylcarnitine	2-甲基丁酰肉碱	FA	脂肪酰类	CAR	酰基肉碱	246.163	245.163	[M+H]+	C12H23NO4	4982000	5758200	4073700	2591500	6540500	3864500	2972600	2494000	2733400	3324800	2007300	3434700	3678200	1416900	4381900	2571200	1212300	3945500	697080	1804600	4601000	2453300	497570	3421100	3026200	3912100	5460500	2805700	3191400	2952800	3423100	3558200	3124100	-	HMDB0000378	6426901	31023-25-3	73026	5367
MEDP0627	Isonicotinic acid	异烟酸	Organic acid And Its derivatives	有机酸及其衍生物	Organicacid and Its derivatives	有机酸及其衍生物	124.032	123.032	[M+H]+	C6H5NO2	71159000	61587000	68148000	82658000	57706000	68767000	80896000	73456000	76635000	83638000	65383000	80627000	76794000	63230000	87935000	78386000	57135000	65428000	70281000	61284000	69192000	71931000	53414000	84424000	92264000	84045000	79264000	78174000	80190000	66072000	71944000	75314000	74028000	C07446	HMDB0060665	5922	55-22-1	6032	-
MEDP0638	LysoPE(16:1(9Z)/0:0)	LysoPE(16:1(9Z)/ 0:0)	GP	甘油磷脂类	LPE	溶血磷脂酰乙醇胺	452.27	451.27	[M+H]+	C21H42NO7P	179850	102610	119030	289770	66258	238500	329830	79813	168010	175030	65252	266950	178490	174270	139110	142780	177520	172060	208500	188680	314110	167760	202180	208080	114870	116210	181070	195650	171750	174730	190850	181950	181720	-	HMDB0011504	52925129	-	-	-
MEDP0658	Ethyl dodecanoate	月桂酸乙酯	Alcohol and amines	醇、胺类	Amines	胺类	229.1	228.209	[M+H]+	C14H28O2	284440	315410	348490	271260	311890	284680	380140	334040	269710	372070	423170	368930	300580	343950	324430	301230	310290	345250	360060	276340	537960	383630	357140	439390	334380	308650	284820	360830	217450	402340	370040	369550	417580	-	HMDB0033788	7800	106-33-2	-	-
MEDP0664	L- Tyrosine methyl ester	L-酪氨酸甲酯	Amino acid and Its metabolomics	氨基酸及其代谢物	Amino acid derivatives	氨基酸衍生物	196.2	195.09	[M+H]+	C10H13NO3	100350	125180	100970	199630	97458	238090	281000	233540	242620	112880	99175	196750	263350	272020	283300	471240	187630	194270	210210	60998	295090	363210	182460	330830	786230	523260	215330	247820	312430	216120	268830	303370	253080	C03404	HMDB0029217	70652	1080-06-4	17215	-
MEDP0685	Methylcysteine	S-甲基-L-半胱氨酸	Amino acid and Its metabolomics	氨基酸及其代谢物	Amino acids	氨基酸	136.2	135.035	[M+H]+	C4H9NO2S	21441000	22295000	18562000	23725000	24971000	21793000	24195000	19660000	23505000	26354000	19088000	24870000	25710000	15199000	29403000	24165000	19807000	20851000	15657000	19691000	22856000	24763000	16399000	25457000	29649000	28619000	21788000	20493000	21124000	20701000	24533000	25043000	22314000	-	HMDB0002108	24417	1187-84-4	45658	6490
MEDP0729	Barbituric acid	巴比妥酸	Heterocyclic compounds	杂环化合物	Heterocyclic compounds	杂环化合物	129	128.022	[M+H]+	C4H4N2O3	2258100	2490600	2565200	2634600	2965400	2912500	3153600	3733900	4032600	3110200	3698100	2851900	3244200	2844500	3292200	4287300	3763300	3579900	3961800	4948700	4107900	3498900	4930300	3509900	3779300	4979200	3330900	3604400	3226400	2572100	3390100	3847000	4237900	C00813	HMDB0041833	6211	67-52-7	16294	-
MEDP0752	DL-Leucine	DL-亮氨酸	Amino acid and Its metabolomics	氨基酸及其代谢物	Amino acids	氨基酸	132.095	131.095	[M+H]+	C6H13NO2	437890000	463070000	424110000	483970000	441210000	469320000	436220000	471260000	437010000	499990000	419550000	446980000	471810000	391890000	382630000	459640000	425200000	462340000	403460000	424620000	465190000	455550000	411950000	458830000	510190000	450070000	463710000	442460000	423040000	454550000	452850000	513150000	479870000	C00123	HMDB0062203	857	328-39-2	-	-
MEDP0789	2-Pentyl-3-phenyl-2-propenal	α-戊基肉桂醛	Aldehyde,Ketones,Esters	醛、酮、酯类	Aldehydes	醛类	203.4	202.136	[M+H]+	C14H18O	100980	105730	112960	112210	118270	101620	116890	111870	131910	120120	111880	118740	110650	117380	116060	131110	108720	109780	114540	114590	119450	117160	124610	122690	118270	130000	134830	117280	119140	81878	122760	123890	133730	C12288	HMDB0031313	1712058	122-40-7	32318	-
MEDP0791	4-Aminophenol	4-氨基苯酚	Benzene and substituted derivatives	苯及其衍生物	Phenolics	苯酚类	110.2	109.053	[M+H]+	C6H7NO	36702	61096	32241	59205	43965	81686	46498	38440	44203	23617	53842	64781	53900	46845	71251	66147	55090	67608	35818	46099	73878	44918	67894	59223	62543	64160	46873	47568	61497	59024	51721	32982	56660	C02372	HMDB0001169	403	123-30-8	17602	6051
MEDP0792	PYRROLIDINE	四氢吡咯	Heterocyclic compounds	杂环化合物	Heterocyclic compounds	杂环化合物	72.3	71.0735	[M+H]+	C4H9N	1718600	2049100	1592400	2262600	2025700	2117700	2369000	1677500	2147600	1927800	1383800	2300900	2095600	1299700	2339500	2149900	1248500	2010700	1283200	1314700	2057000	1745000	1128000	2145500	2347200	2717700	1646600	1639900	1682200	1640100	1897800	1766800	1929300	-	HMDB0031641	31268	123-75-1	33135	-
MEDP0821	6-Methylnicotinamide	6-甲基烟酰胺	Heterocyclic compounds	杂环化合物	Pyridine and pyridine derivatives	吡啶及其衍生物	137.1	136.064	[M+H]+	C7H8N2O	8280400	11331000	5796800	10521000	7480500	11803000	26988000	15901000	26132000	20996000	9668600	14293000	23574000	26229000	18471000	26761000	21206000	21300000	12399000	5434500	22151000	14216000	10575000	16960000	23959000	15860000	22128000	19678000	25127000	13465000	16684000	16894000	18324000	-	HMDB000013704	96351	6960-22-1	-	-
MEDP0831	1-Aminopropan-2-ol	DL-1-氨基-2-丙醇	Alcohol and amines	醇、胺类	Alcohols	醇类	76	75.0684	[M+H]+	C3H9NO	5607700	3448500	3983000	4912900	3796000	5965700	7211500	2662000	13983000	3525700	737000	1698900	1979200	1869500	2075200	2207300	2154200	1487600	1617300	1060600	2987300	4035200	1997700	1934300	3182200	1323600	2359000	2155800	1955300	3267600	3259700	3415800	3282300	C05771	HMDB000012136	4	78-96-6	-	-
MEDP0844	Furfuryl alcohol	糠醇	Alcohol and amines	醇、胺类	Alcohols	醇类	99	98.0368	[M+H]+	C5H6O2	679110	701930	536780	647430	714540	689820	600100	654950	819380	707180	721180	785390	803150	707050	816290	820860	792850	620660	805750	625110	804760	809250	790090	725410	520050	764410	819610	845500	702040	531050	696320	735170	754060	C20441	HMDB000013742	7361	98-00-0	-	-
MEDP0859	Glycyl-DL-phenylalanine	甘氨酰-DL-苯丙氨酸	Amino acid and Its metabolomics	氨基酸及其代谢物	Amino acid derivatives	氨基酸衍生物	223.2	222.1	[M+H]+	C11H14N2O3	382200	313910	259230	871820	194550	1751500	1733900	1284400	2231200	865410	298110	1249000	1975400	3563500	1015500	6168700	3293200	1907000	3650100	313910	3703000	6110700	2064200	3533700	6549100	4509800	2807600	1784800	2471600	2053200	2210200	2404100	2421500	-	HMDB0028848	97415	721-66-4	-	-
MEDP0868	N-Methylalanine	N-甲基丙氨酸	Amino acid and Its metabolomics	氨基酸及其代谢物	Amino acid derivatives	氨基酸衍生物	104	103.063	[M+H]+	C4H9NO2	11560000	9997400	10275000	15830000	9049800	14006000	13552000	11211000	15765000	13844000	9034300	15707000	16754000	14058000	13406000	15675000	11488000	13536000	13172000	10763000	20000000	16052000	13004000	16412000	17732000	20352000	13300000	13743000	16750000	13930000	13769000	14250000	14638000	-	HMDB0094692	5288725	3913-67-5	17519	-
MEDP0870	Ubiquinone-2	辅酶Q2	CoEnzyme and vitamins	辅酶和维生素	CoEnzyme and vitamins	辅酶和维生素	319.5	318.183	[M+H]+	C19H26O4	1794.2	6624.1	1658.7	3304.2	4865.6	11555	8374.3	5266.2	6880.2	7340.7	1776.4	12963	14251	5586	5585.8	11579	4676.3	3196.4	3416	754.01	12382	9432.3	10134	4898.8	4213.9	9055	6092.5	6985.5	6808.1	6117.2	6303.9	5973.5	6122.4	-	HMDB0006709	5280346	606-06-4	46372	-
MEDP0878	N-Methyl-L-Glutamate	N-甲基-L-谷氨酸	Amino acid and Its metabolomics	氨基酸及其代谢物	Amino acid derivatives	氨基酸衍生物	162.3	161.069	[M+H]+	C6H11NO4	3480800	2098600	3475100	4361100	1951800	3706800	4282200	3378700	4062400	3502500	2729600	3676700	4983000	3143000	4588000	5151200	3885600	4203000	2563600	2029300	4054300	4902400	3273000	3484200	8892100	4583000	3820800	3654100	3483300	3320200	3456700	3376800	3631800	C01046	HMDB0062660	439377	35989-16-3	16440	-
MEDP0879	N-Methyl-D-Aspartic Acid	N-甲基-D-天冬氨酸	Amino acid and Its metabolomics	氨基酸及其代谢物	Amino acid derivatives	氨基酸衍生物	148.2	147.053	[M+H]+	C5H9NO4	215260	340130	232390	477450	403610	328760	278240	217540	261160	287640	260960	318760	299480	111260	337080	299310	243270	195670	480770	364820	274070	706860	254280	318590	670200	484370	529590	178800	255530	355480	371590	394660	374750	C12269	HMDB0002393	22880	6384-92-5	31882	6662
MEDP0881	Phosphocholine	磷酸胆碱	Nucleotide And Its metabolomics	核苷酸及其代谢物	Nucleotide and Its metabolomics	核苷酸及其代谢物	185.1	184.074	[M+H]+	C5H15NO4P	15504000	33713000	14851000	16164000	36659000	15158000	21694000	15550000	20484000	18993000	18481000	16245000	13081000	13387000	19444000	15965000	13384000	15160000	18603000	20640000	14202000	16380000	14162000	17417000	16490000	16964000	19684000	18240000	15718000	16121000	18293000	18833000	20041000	C00588	HMDB0001565	1014	107-73-3	18132	6326
MEDP0886	N-Amidino-L-Aspartate	N-脒基-L-天门冬氨酸	Amino acid and Its metabolomics	氨基酸及其代谢物	Amino acid derivatives	氨基酸衍生物	176.4	175.059	[M+H]+	C5H9N3O4	126980	381900	107910	141160	336950	475260	1901500	342210	743700	602050	308800	215950	543740	482180	367000	903010	1989000	255820	2276300	503010	297480	2810500	1910200	712260	517860	592980	626860	484720	418540	573200	723110	678120	751970	C03139	HMDB0003157	439918	6133-30-8	17072	10
MEDP0888	2'-Deoxycytidine 5'-Diphosphate	2'-脱氧胞苷5'-二磷酸	Nucleotide And Its metabolomics	核苷酸及其代谢物	Nucleotide and Its metabolomics	核苷酸及其代谢物	388.2	387.023	[M+H]+	C9H15N3O10P2	568650	681940	583310	919350	613520	746850	809830	527500	667890	553900	544590	628560	481410	693450	712050	597020	582280	627030	766710	532490	583860	788170	685330	580320	565530	597500	580060	540200	629010	636850	584620	644840	595840	C00705	HMDB0001245	150855	800-73-7	28846	6105
MEDP0889	Cortisol	皮质醇	Hormones and hormone related compunds	激素及激素相关物质	Hormones and hormone related compunds	激素及激素相关物质	363.5	362.209	[M+H]+	C21H30O5	2119	14721	9	17055	10523	9195.8	11792	7182.3	5356.5	9340.6	4624.5	17238	14285	9614.7	9893.7	14842	6530.1	4734.5	5462.4	3808	11694	12607	8264.8	10981	19932	19125	9840.7	12640	10927	10191	11248	9086	14007	C00735	HMDB0000063	5754	50-23-7	17650	5124
MEDP0898	Pyridoxal	吡哆醛	Heterocyclic compounds	杂环化合物	Pyridine and pyridine derivatives	吡啶及其衍生物	168.3	167.058	[M+H]+	C8H9NO3	2207400	1299200	1837100	2450700	1544400	2450400	2681300	1279800	2040500	2339900	2412900	2609600	1767300	914810	1056400	1110600	1316200	817130	1731400	2957300	1365900	1309100	1381400	1412300	1142800	988330	1473000	2354800	793110	1467700	1742200	1771200	1729600	C00250	HMDB0001545	1050	66-72-8	17310	6312
MEDP0899	3-Methyladenine	3-甲基腺嘌呤	Nucleotide And Its metabolomics	核苷酸及其代谢物	Nucleotide and Its metabolomics	核苷酸及其代谢物	150.3	149.07	[M+H]+	C6H7N5	28322	37999	34906	46425	33177	29497	41584	32129	50675	35525	33779	54263	70474	21675	65101	60883	40359	34310	27617	30714	63889	64557	24659	71782	92300	59132	31282	33737	61782	34400	32541	37355	40991	C00913	HMDB0011600	1673	5142-23-4	38635	-
MEDP0904	Oleate	油酸	FA	脂肪酰类	FFA	游离脂肪酸	283.2	282.256	[M+H]+	C18H34O2	7158.3	4749.9	5576.2	12232	4808.8	6774.9	4468.7	2768.5	7749.7	3804.3	2256.3	7905	5087.2	7161.3	2847.3	6376.1	3500.9	5952.6	3102.3	4942.1	6708.1	3355.9	3962.5	3889.1	3099.4	4237.9	2788.1	8888.1	6064.9	4540.8	4712.2	3364.4	5697.2	C00712	HMDB0000207	445639	112-80-1	16196	190
MEDP1001	Delta-Hexalactone	δ-己内酯	Aldehyde,Ketones,Esters	醛、酮、酯类	Esters	酯类	115.075	114.068	[M+H]+	C6H10O2	122900	241630	168570	325620	349700	243490	300480	227760	296320	218630	178220	94913	97386	201000	193100	164480	119670	102710	135980	266250	89748	163550	102760	293070	288440	197590	221540	190930	234220	174200	219470	200460	208810	-	HMDB0000453	13204	823-22-3	589927	5442
MEDP1002	Acetylcholine	乙酰胆碱	Alcohol and amines	醇、胺类	Polyamines	多胺	146.108	145.11	[M+H]+	C7H15NO2	404230	387340	513620	531090	256950	454890	388240	561500	472600	326120	298140	440660	538790	292820	465320	472850	460330	512780	342540	245210	508250	410370	287420	445070	550640	475270	489230	392800	560980	392220	450630	393750	428940	C01996	HMDB0000895	187	51-84-3	15355	57
MEDP1003	Hydroxyphenylethylamine	羟苯乙胺	Benzene and substituted derivatives	苯及其衍生物	Benzene and substituted derivatives	苯及其衍生物	120.082	137	[M+H]+	C8H11NO	777210	878470	767220	992120	998290	850510	1031100	890210	1032500	985520	741960	1132500	979200	707350	1134100	1036500	643780	859230	625630	633170	933980	893570	529790	1101100	1350800	1387500	829700	782130	934710	889830	1024800	1044100	915720	-	HMDB0001065	165091	3217-93-4	16343	59
MEDP1005	β-Alanine	β-氨基丙酸	Amino acid and Its metabolomics	氨基酸及其代谢物	Amino acids	氨基酸	90.048	89.048	[M+H]+	C3H7NO2	28942000	26036000	30640000	33658000	28530000	35019000	37987000	36783000	38796000	38726000	33506000	34414000	36716000	35405000	44306000	35244000	49903000	40717000	39112000	26051000	34170000	40821000	60704000	30704000	36107000	34413000	35214000	33514000	37074000	34430000	33920000	35960000	37620000	C00099	HMDB0000056	239	107-95-9	16958	5119
MEDP1013	γ-L-Glutamate-Cysteine	γ-L-谷氨酸-L-半胱氨酸	Amino acid and Its metabolomics	氨基酸及其代谢物	Small Peptide	小肽	251.06	250.062	[M+H]+	C8H14N2O5S	45594	63577	30192	87524	81900	70222	38327	53221	53056	76686	38377	72615	93151	55365	55373	105380	43548	38748	92602	131100	57489	191440	59330	86566	102460	77794	78514	27782	39354	55250	80173	68916	61364	C00669	HMDB0001049	123938	636-58-8	17515	5966
MEDP1017	2-Aminoisobutyric Acid	2-氨基异丁酸	Amino acid and Its metabolomics	氨基酸及其代谢物	Amino acid derivatives	氨基酸衍生物	104	103.063	[M+H]+	C4H9NO2	11560000	9997400	10275000	15830000	9049800	14006000	13552000	11211000	15765000	13844000	9034300	15707000	16754000	14058000	13406000	15675000	11488000	13536000	13172000	10763000	20000000	16052000	13004000	16412000	17732000	20352000	13300000	13743000	16750000	13930000	13769000	14250000	14638000	C03665	HMDB0001906	6119	62-57-7	27971	37
MEDP1019	aminoisobutyric acid	氨基异丁酸	Amino acid and Its metabolomics	氨基酸及其代谢物	Amino acid derivatives	氨基酸衍生物	104	103.063	[M+H]+	C4H9NO2	11560000	9997400	10275000	15830000	9049800	14006000	13552000	11211000	15765000	13844000	9034300	15707000	16754000	14058000	13406000	15675000	11488000	13536000	13172000	10763000	20000000	16052000	13004000	16412000	17732000	20352000	13300000	13743000	16750000	13930000	13769000	14250000	14638000	C03284	HMDB0002166	439434	4249-19-8	33094	6520
MEDP1022	Threoninyl-Phenylalanine	苏氨酸-苯丙氨酸	Amino acid and Its metabolomics	氨基酸及其代谢物	Small Peptide	小肽	267.124	266.127	[M+H]+	C13H18N2O4	1594500	1033200	1317600	2120800	747300	1204100	1635000	895240	1865600	1417300	602490	1211000	965020	379000	1264900	1101900	716180	781970	865430	211840	668780	796740	455780	969310	786610	942240	699480	510850	601430	1110000	957030	763490	600580	-	HMDB0029068	4099799	-	-	-
MEDP1024	Valyl-leucine	Valyl-leucine	Amino acid and Its metabolomics	氨基酸及其代谢物	Small Peptide	小肽	231.161	230.163	[M+H]+	C11H22N2O3	17000	35950	26085	43985	20766	54722	63971	66364	57351	41757	47991	56271	49314	78634	69157	74441	50032	57312	55280	73009	67036	95542	37653	78014	98211	85484	55148	63831	74001	42236	53815	66561	54778	-	HMDB0029131	352039	22906-55-4	-	-
MEDP1025	L-Valyl-L-phenylalanine	L-戊基-L-苯丙氨酸	Amino acid and Its metabolomics	氨基酸及其代谢物	Amino acid derivatives	氨基酸衍生物	265.145	264.147	[M+H]+	C14H20N2O3	19771	21210	19911	26152	20756	41868	50115	55107	52301	35321	23797	39003	25214	49322	51191	67217	34552	37571	55553	51154	46697	66996	27507	67931	84493	68393	49219	51453	48558	44652	40739	43290	51687	-	HMDB0029134	6993120	3918-92-1	-	-
MEDP1034	Stachyose	水苏糖	Carboxylic acids and derivatives	碳水化合物及其代谢物	Sugars	糖类	689.208	666.222	[M+Na]+	C24H42O21	74136	20964	80839	88447	36020	77910	51069	43551	74371	79925	43286	121040	117480	108060	116350	107950	143840	106760	59406	25400	112340	80546	108830	67023	121110	87475	135130	71511	113220	49582	70421	80789	87358	C01613	HMDB0003553	439531	470-55-3	17164	6951
MEDP1040	N-(2-hydroxyethyl)stearamide	硬脂酰乙醇酰胺	Alcohol and amines	醇、胺类	Amines	胺类	328.319	327.314	[M+H]+	C20H41NO2	291730	497340	207040	660380	536410	468220	673590	329600	511110	407370	263130	565390	328380	555420	489700	486290	547420	267020	469580	689380	266360	329530	673650	365300	270940	429890	217580	510940	286280	421960	400370	404510	427120	-	-	27902	111-57-9	-	-
MEDP1045	Biliverdin	去氢胆红素	Tryptamines,Cholines,Pigments	色胺、胆碱、色素	Pigments	色素	583.2	582.248	[M+H]+	C33H34N4O6	74433	48009	67744	55639	49144	48826	71564	64530	80684	59488	51746	55762	37298	65953	92799	42470	59761	106770	38196	38316	36214	26904	21281	32411	16633	21159	26739	41063	35807	68311	51912	27103	28423	C00500	HMDB0001008	5280353	114-25-0	17033	5938
MEDP1051	Sphingosine	鞘氨醇	SL	鞘脂类	SM	鞘磷脂	300.289	299.282	[M+H]+	C18H37NO2	24275	51219	23124	26503	56127	24370	27165	29660	38906	38893	48694	45631	44757	40543	66257	38700	32550	23348	28189	72340	24442	41736	29908	38514	66995	55578	16465	32344	24445	34275	37673	42955	41194	C00319	HMDB0000252	5280335	123-78-4	16393	392
MEDP1056	Iminodiacetic acid	亚氨基二乙酸	Organic acid And Its derivatives	有机酸及其衍生物	Organicacid and Its derivatives	有机酸及其衍生物	134.1	133.037	[M+H]+	C4H7NO4	18323000	16280000	19784000	20343000	17876000	17072000	17665000	17189000	18851000	13403000	17208000	21870000	20951000	23539000	25371000	21250000	30038000	28538000	28100000	20731000	25102000	26229000	32405000	20529000	15760000	17449000	18716000	18281000	28903000	17928000	18576000	18500000	19034000	C19911	HMDB0011753	8897	142-73-4	24786	-
MEDP1061	DL-O-tyrosine	DL-邻酪氨酸	Amino acid and Its metabolomics	氨基酸及其代谢物	Amino acids	氨基酸	166.085	165.079	[M+H]+	C9H11NO2	99493000	78672000	85602000	87550000	76918000	78093000	86424000	80729000	87769000	78200000	88610000	84000000	92042000	92944000	73850000	86070000	84237000	84452000	82706000	86848000	96774000	83775000	102980000	82621000	78884000	83718000	86973000	82281000	87417000	85144000	82521000	83346000	88576000	C02057	HMDB0006050	994	150-30-1	91038	-
MEDP1063	Indole-5-carboxylic acid	吲哚-5-羧酸	Heterocyclic compounds	杂环化合物	Indole and Its derivatives	吲哚及其衍生物	162.045	161.048	[M+H]+	C9H7NO2	208300	241020	122240	133290	288520	107140	340270	122300	452540	220630	116450	150090	118950	157720	234570	104840	62058	92418	113490	162860	109410	231080	116990	153690	121740	126380	104630	126260	92590	151200	167520	160380	152500	-	-	74280	1670-81-1	-	-
MEDP1067	Palmitoyl N-isopropylamide	棕榈酰基N-异丙基酰胺	Alcohol and amines	醇、胺类	Amines	胺类	320.298	297.303	[M+Na]+	C19H39NO	102610	96649	130110	91551	97366	101070	136190	113640	114080	113890	104210	112240	90282	108630	102870	100960	97011	127860	90113	102120	136810	173080	103940	118530	101120	109830	105400	104100	110350	113110	128800	120290	123030	-	-	5063962	189939-61-5	-	-
MEDP1070	Glycyl-L-valine	甘氨酰-L-缬氨酸	Amino acid and Its metabolomics	氨基酸及其代谢物	Small Peptide	小肽	175.1	174.1	[M+H]+	C7H14N2O3	134300	9	157100	94140	9	64120	54770	99587	155700	34137	9	94527	146690	79179	14922	90101	78042	148890	48878	6611.2	151450	69751	97384	130410	93183	52836	123550	20015	159590	74151	81265	103130	102410	-	HMDB0028854	2724807	1963-21-9	73922	-
MEDP1071	Alanyl-dl-leucine	丙氨酰-dl-亮氨酸	Amino acid and Its metabolomics	氨基酸及其代谢物	Small Peptide	小肽	203.129	202.132	[M+H]+	C9H18N2O3	63812	53163	44034	52775	28338	79937	113770	86902	114590	51353	54318	73084	77746	138170	65296	156980	89869	88246	124650	136430	131690	166510	65398	105440	144090	108590	151450	117490	112900	103540	102250	96311	81610	-	-	259583	1999-42-4	-	-
MEDP1072	7-methylguanosine	7-甲基鸟苷	Nucleotide And Its metabolomics	核苷酸及其代谢物	Nucleotide and Its metabolomics	核苷酸及其代谢物	298.1	297.107	[M+H]+	C11H15N5O5	2469000	2324800	2056300	2065700	4043000	2618900	6087700	1697500	5089100	4897100	1526600	2833700	1813600	1556200	2255200	1963700	2336400	987410	3826500	1185800	1341600	3008700	3475400	3966200	2307700	2306900	1380500	2034100	1399100	1822900	2624800	2490600	2818900	-	HMDB0001107	135445750	20244-86-4	20794	6008
MEDP1073	6-O-methylguanine	6-O-甲基鸟嘌呤	Nucleotide And Its metabolomics	核苷酸及其代谢物	Nucleotide and Its metabolomics	核苷酸及其代谢物	166.063	165.065	[M+H]+	C6H7N5O	703470	519780	419510	272840	755080	300320	1165300	392940	1487900	891960	332650	383260	366870	451040	508110	384930	282630	257430	262460	455880	254540	655770	453830	316190	401900	335260	331650	366670	239730	503210	533390	510160	559880	-	-	65275	20535-83-5	-	-
MEDP1076	Kojibiose	曲二糖	Others	其他	Others	其他	325.111	342.116	[M-H2O+H]+	C12H22O11	71140	85259	59259	114490	67883	78593	83697	81105	106450	115630	65889	88340	113500	71412	120630	124550	43078	58331	94423	63342	73714	169280	72043	108310	149510	200060	99283	114610	50149	101230	91205	119130	88773	C19632	HMDB0011742	164939	2140-29-6	33020	-
MEDP1077	2'-O-methyladenosine	2'-O-甲基腺苷	Nucleotide And Its metabolomics	核苷酸及其代谢物	Nucleotide and Its metabolomics	核苷酸及其代谢物	348.1	281.112	[M+H]+	C11H15N5O4	3795600	10843000	2649100	12501000	7275700	10402000	28609000	46822000	33047000	24935000	20768000	15405000	14504000	14922000	43198000	15354000	15052000	22334000	22734000	14020000	23147000	12210000	7447200	16304000	13480000	12558000	7610200	27074000	21450000	19275000	18221000	17318000	16360000	C04779	HMDB0004326	102213	2140-79-6	119928	-
MEDP1083	Oxypurinol	奥昔嘌醇	Nucleotide And Its metabolomics	核苷酸及其代谢物	Nucleotide and Its metabolomics	核苷酸及其代谢物	153	152.033	[M+H]+	C5H4N4O2	120520000	149210000	117670000	174550000	137000000	160460000	143800000	136470000	137930000	185960000	144360000	167070000	166900000	120730000	183730000	147790000	139330000	153180000	130380000	118530000	141630000	142540000	133710000	151420000	179210000	154430000	154020000	164410000	138070000	153850000	139580000	177480000	140010000	C07599	HMDB0000786	135398752	2465-59-0	28315	5752
MEDP1084	Dodecylcarnitine	十二烷肉碱	FA	脂肪酰类	CAR	酰基肉碱	344.271	343.272	[M+H]+	C19H37NO4	56550	117470	45114	129580	108460	84085	136070	133760	187080	129030	139240	112750	137870	156670	217650	154190	99095	128690	250130	595140	179420	212760	87023	257150	223970	192290	158210	214640	157520	135330	164210	161500	164950	-	-	168381	25518-54-1	-	-
MEDP1085	Taurine-α-ratcholate sodium salt	牛磺-α-鼠胆酸钠盐	Bile acids	胆汁酸	Bile acids	胆汁酸	498.278	515.292	[M-H2O+H]+	C26H45NO7S	77570	61991	65061	128330	24236	120990	93153	387350	34323	672530	38726	100080	106320	312350	244160	324980	72158	752700	201780	480590	308790	1205000	697950	96236	548290	57897	56572	52916	55639	202970	299080	244830	244960	-	-	168408	25696-60-0	-	-
MEDP1093	Allopurinol	别嘌醇	Nucleotide And Its metabolomics	核苷酸及其代谢物	Nucleotide and Its metabolomics	核苷酸及其代谢物	137.048	136.038	[M+H]+	C5H4N4O	8344900	12143000	5754600	11105000	6755700	11595000	27658000	16245000	25224000	20783000	8535200	13398000	21115000	22422000	19829000	25048000	21266000	21286000	12695000	4808600	20840000	13552000	10062000	16522000	24910000	14882000	20238000	19186000	24029000	17001000	16841000	16542000	16862000	-	HMDB0014581	135401907	315-30-0	40279	-
MEDP1096	1,2-dodecanoyl PC	1,2-十二烷酰PC	GP	甘油磷脂类	PC	磷脂酰胆碱	548.4	548.353	[M-H2O+H]+	C28H56NO8P	174570	169820	120090	232090	102540	157650	143550	109800	168650	150440	86064	217780	160280	161590	167550	147960	115690	149460	123150	191040	184390	127970	117350	158410	148570	160340	114110	190700	174760	147330	152630	175520	201440	-	-	16219892	3436-44-0	-	-
MEDP1102	Decanoyl L-Carnitine	癸酰基左旋肉碱	FA	脂肪酰类	CAR	酰基肉碱	316.238	315.241	[M+H]+	C17H33NO4	82235	107230	77386	117760	94677	98956	150120	165560	197910	152990	173680	94578	90734	86362	213050	118220	120130	170850	159490	488450	161120	166780	87445	144210	130470	166180	101340	146130	158070	108040	140280	143750	174620	-	-	11953821	3992-45-8	-	-
MEDP1103	PGD2 [9α,15S-dihydroxy-11-oxo-prosta-5Z,13E-dien-1-oic acid]	前列腺素D2	Oxidized lipids	氧化脂质	Oxidized lipids	氧化脂质	335.222	352.225	[M-H2O+H]+	C20H32O5	35183	46235	39896	47206	39396	75945	179020	88548	96341	76852	46367	106190	83867	59776	97473	110180	73257	128860	127580	48638	156510	123260	134120	169340	105130	73298	97031	63510	112090	86096	96544	88221	92388	C00696	HMDB0001403	448457	41598-07-6	15555	6221
MEDP1109	Glycocholic Acid	甘氨胆酸	Bile acids	胆汁酸	Bile acids	胆汁酸	466.306	465.309	[M+H]+	C26H43NO6	7769.5	4957.9	5367.4	22168	4904.1	22792	6446.4	24536	5557.1	14282	3733.8	6111.1	7620.1	5628.5	4052.9	6389	2529	14137	3299.9	22332	10598	9902.7	16035	6731.6	25085	10520	9090.2	12708	8029.1	15148	9286.6	10431	12122	C01921	HMDB0000138	10140	475-31-0	17687	-
MEDP1124	(±)15-HETE [(±)15-hydroxy-5Z,8Z,11Z,13E-eicosatetraenoic acid]	(±)15-羟基-5Z,8Z,11Z,13E-二十碳四烯酸	Oxidized lipids	氧化脂质	Oxidized lipids	氧化脂质	303.232	320.235	[M-H2O+H]+	C20H32O3	17698000	33434000	16469000	34517000	33507000	31547000	38007000	29373000	28421000	34821000	21070000	38198000	40450000	24189000	34484000	34953000	18904000	19921000	30563000	16953000	41239000	37829000	30026000	41497000	48985000	36928000	38145000	36495000	30179000	32520000	31167000	31867000	32916000	C04742	HMDB0003876	5280724	54845-95-3	15558	-
MEDP1131	Arachidyl glycine	花生酰甘氨酸	Alcohol and amines	醇、胺类	Amines	胺类	352.317	369.324	[M-H2O+H]+	C22H43NO3	61322	112720	141980	74799	50821	107360	74079	236790	56528	79681	186980	78896	84589	169840	174860	85785	57214	42374	55518	57502	170420	99455	119360	54458	167620	94537	42664	81086	24611	119210	108790	104570	126250	-	-	83243	617703-96-5	-	-
MEDP1132	3-Carboxypropyltrimethylammonium	3-羧丙基三甲基铵	Organic acid And Its derivatives	有机酸及其衍生物	Organicacid and Its derivatives	有机酸及其衍生物	146.108	145.11	[M+H]+	C7H15NO2	404230	387340	513620	531090	256950	454890	388240	561500	472600	326120	298140	440660	538790	292820	465320	472850	460330	512780	342540	245210	508250	410370	287420	445070	550640	475270	489230	392800	560980	392220	450630	393750	428940	-	-	22620	6249-56-5	-	-
MEDP1138	1-methylhistamine	1-甲基组胺	Alcohol and amines	醇、胺类	Polyamines	多胺	126.101	125.095	[M+H]+	C6H13Cl2N3	42564	4842	34511	79404	16690	67133	110100	73770	85938	59492	91964	70422	95231	69086	39243	70538	70361	103710	50484	12731	110140	87306	111450	72170	73378	39104	51164	18057	102950	75125	70461	65613	63094	C05127	HMDB0000898	11957601	6481-48-7	29009	5854
MEDP1144	L-Isoleucine	L-异亮氨酸	Amino acid and Its metabolomics	氨基酸及其代谢物	Amino acids	氨基酸	132.092	131.095	[M+H]+	C6H13NO2	393940000	422740000	389670000	433570000	402110000	439980000	408170000	442000000	423020000	458390000	385360000	402930000	449830000	382500000	473520000	423920000	389500000	412610000	369610000	398390000	431290000	418120000	379840000	412030000	487880000	428610000	424400000	410680000	396690000	413280000	411610000	475530000	429940000	C00407	HMDB0000172	6306	73-32-5	17191	5193
MEDP1146	Hemolytic PAF C-18	溶血PAF C-18	GP	甘油磷脂类	LPC	溶血磷脂酰胆碱	510.391	509.385	[M+H]+	C26H56NO6P	3471100	10734000	2505800	11985000	8931500	13918000	7860000	8496600	17664000	17448000	9715000	23349000	26392000	22077000	27751000	21192000	12178000	11552000	17372000	44523000	19956000	24313000	10793000	20448000	20489000	24451000	14132000	22825000	16439000	10732000	16407000	17717000	18600000	-	-	3985	74430-89-0	-	-
MEDP1160	PE (18: 1 (9Z) / 0: 0)	PE(18：1(9Z)/ 0：0)	GP	甘油磷脂类	PE	磷脂酰乙醇胺	480.3	479.301	[M+H]+	C23H46NO7P	45899000	47484000	30604000	75516000	34283000	55461000	68169000	32551000	50620000	54605000	25246000	81086000	53039000	56624000	51257000	53612000	36299000	40206000	48675000	53163000	61127000	63041000	64855000	64518000	45239000	48889000	62673000	60240000	49710000	51474000	53950000	54972000	55946000	-	-	9547071	89576-29-4	-	-
MEDP1161	Creatine phosphate	磷酸肌酸钠	Nucleotide And Its metabolomics	核苷酸及其代谢物	Nucleotide and Its metabolomics	磷酸类化合物	212.043	211.036	[M+H]+	C4H10N3O5P	1206600	2108300	1122900	1144200	2707100	1192300	1780000	1340700	1743900	1557500	1407800	1423000	1178500	1103100	1432500	1307700	1107900	1064300	1373500	1543400	1154700	1253400	1095600	1349200	1321800	1255600	1342100	1361800	1272900	1218000	1301200	1583600	1390400	C02305	HMDB0001511	587	67-07-2	17287	6288
MEDP1162	1-Methylguanine	1-甲基鸟嘌呤	Nucleotide And Its metabolomics	核苷酸及其代谢物	Nucleotide and Its metabolomics	核苷酸及其代谢物	166.071	165.065	[M+H]+	C6H7N5O	1654400	1493700	1168400	894110	1619700	1024000	3270800	924240	3568800	1953500	1170100	1062300	826560	1221900	1311900	907190	631070	662580	859590	1282100	613550	1949500	1371200	1030900	1283500	902260	955740	1055600	881310	1332100	1388700	1430200	1358200	C04152	HMDB0003282	3778	938-85-2	21803	3778
MEDP1163	Palmitoyl-EA	棕榈油酰-EA	Alcohol and amines	醇、胺类	Amines	胺类	298.3	297.267	[M+H]+	C18H35NO2	37401	17720	25349	35493	19187	57206	53514	18928	47317	44556	12757	28418	20593	46227	20406	31749	104930	33744	59322	35181	40428	23698	55061	30491	15936	22888	17186	26608	25516	31995	32439	33756	33345	-	-	54428293	94421-67-7	-	-
MEDP1165	2-O-ethyl PAF C-16	2-O-乙基PAF C-16	GP	甘油磷脂类	LPC	溶血磷脂酰胆碱	510.391	509.385	[M+H]+	C26H56NO6P	3471100	10734000	2505800	11985000	8931500	13918000	7860000	8496600	17664000	17448000	9715000	23349000	26392000	22077000	27751000	21192000	12178000	11552000	17372000	44523000	19956000	24313000	10793000	20448000	20489000	24451000	14132000	22825000	16439000	10732000	16407000	17717000	18600000	-	-	-	-	-	-
MEDP1166	1-O-palmitoyl-2-O-acetyl-sn-glycerol-3-phosphate choline	1-O-棕榈酰基-2-O-乙酰基-sn-甘油-3-磷酸胆碱	GP	甘油磷脂类	PC	磷脂酰胆碱	538.3	537.343	[M+H]+	C26H52NO8P	46348	27852	32321	140870	17307	163930	260430	145620	181560	209920	49727	304280	380170	144990	186070	452900	163010	151710	185040	84771	427860	263380	187370	382660	304060	229120	211840	137750	247780	129860	192270	205340	210560	-	-	-	-	-	-
MEDP1177	N-Methyl-α-aminoisobutyric acid	N-甲基-α-氨基异丁酸	Amino acid and Its metabolomics	氨基酸及其代谢物	Amino acid derivatives	氨基酸衍生物	235.2	117.079	[2M+H]+	C5H11NO2	20378000	4547000	21097000	4958200	4766300	4587900	5185500	5841100	6968700	3139800	5911700	3746000	6437500	5136000	3320600	5584400	4944400	16312000	6938700	8169700	10397000	8613500	7307000	10916000	9955800	5618200	9040500	6014600	19795000	7347200	8149800	8347800	8153000	-	HMDB0002141	75725	2566-34-9	134261	6508
MEDP1179	(±) -Myristylcarnitine	(±)-肉豆蔻酰肉碱	FA	脂肪酰类	CAR	酰基肉碱	372.312	371.304	[M+H]+	C21H41NO4	2382200	3696500	2384800	4986400	3695700	4396700	4256300	2988500	5575600	4137000	3116900	4164900	4477100	5236300	5447700	6436100	4131000	2744600	5975200	11628000	5309400	6244300	3054300	7688100	5212000	5393800	4435600	5417400	4196900	3790500	4902800	5096600	5007100	-	-	-	-	-	-
MEDP1183	N-Acetylcadaverine	N-乙酰尸胺	Alcohol and amines	醇、胺类	Polyamines	多胺	145.1	144.126	[M+H]+	C7H16N2O	18328	17223	28509	18349	9972	21740	24391	14211	43550	14104	13232	22558	19069	20777	15635	31618	21140	27774	17968	18578	22535	38029	29873	28498	18117	27095	30955	15022	11574	28268	27941	25221	22621	-	HMDB0002284	189087	32343-73-0	88824	-
MEDP1193	Flavin Single Nucleotide(FMN)	黄素单核苷酸(FMN)	Nucleotide And Its metabolomics	核苷酸及其代谢物	Nucleotide and Its metabolomics	核苷酸及其代谢物	457.102	456.105	[M+H]+	C17H21N4O9P	231990	219700	151800	239870	232620	148080	213940	159240	259530	321310	190300	294250	250980	224410	378070	256130	122220	149790	131740	272770	137070	126790	87614	241630	152610	207160	149950	195010	177540	152620	174360	174090	173790	C00061	-	23687712	6184-17-4	-	-
MEDP1196	Biotinamide	生物素酰胺	Alcohol and amines	醇、胺类	Polyamines	多胺	244.108	243.104	[M+H]+	C10H17N3O2S	144660	176960	141390	179190	194440	127530	139560	157170	287770	159740	93646	152450	128670	86151	173170	124470	80530	127080	136570	140700	117310	117670	48110	212760	213220	250390	134370	281870	154930	127580	161890	172140	169710	C01893	HMDB0001458	5006	6929-42-6	16615	6255
MEDP1197	Hypotaurocyamine	下金胺	Alcohol and amines	醇、胺类	Polyamines	多胺	152	151.042	[M+H]+	C3H9N3O2S	1705800	3257900	1305200	2992400	2775900	2175100	5115000	2422600	4786000	5809300	2148300	3437400	4628500	4527600	4096000	5068300	4137800	3762800	2697000	1490900	4173200	2781100	1895100	5087900	5864100	3437300	3604700	4172400	4857700	3459600	3717000	3564400	3650200	C02419	-	11062553	1119-54-6	-	-
MEDP1202	5'-deoxy-5'-fluoroadenosine	5'-脱氧-5'-氟腺苷	Nucleotide And Its metabolomics	核苷酸及其代谢物	Nucleotide and Its metabolomics	核苷酸及其代谢物	270.1	269.092	[M+H]+	C10H12FN5O3	52113	74723	49945	52991	62550	53095	116110	131170	98080	139290	85228	109120	82031	61428	151070	100230	80066	90469	106220	92706	55767	71705	42553	57037	81103	48074	58995	57877	95877	75250	69914	77468	84164	C19766	-	448403	731-98-6	-	-
MEDP1215	Indole 3-phosphate	吲哚3-磷酸	Heterocyclic compounds	杂环化合物	Indole and Its derivatives	吲哚及其衍生物	214.016	213.019	[M+H]+	C8H8NO4P	29740	7487.6	26659	10495	8925	8904.7	51349	6332.3	48884	20365	5039.7	5262.2	7433.7	7491.8	6552.1	4774.2	3542.9	2151	3589.4	2603.2	4271.4	13207	8372.4	5538	3503.7	1787.5	5594.4	8030.2	2972.9	15268	9068.1	9595	5160.3	-	-	26292	13822-19-0	-	-
MEDP1221	2-O-methyl PAF C-16	2-O-甲基PAF C-16	GP	甘油磷脂类	LPC	溶血磷脂酰胆碱	496.3	495.369	[M+H]+	C25H54NO6P	229300000	223210000	208210000	249520000	224480000	240350000	237440000	207610000	231590000	246070000	208640000	249100000	237390000	243660000	233020000	244120000	218470000	236910000	246200000	228050000	249940000	251210000	235620000	252300000	249470000	256300000	228370000	242040000	239280000	238210000	242260000	241900000	248450000	-	-	-	-	-	-
MEDP1228	Heterodendrin	2-吡喃葡萄糖氧基-3-甲基丁腈	Others	其他	Others	其他	262.128	261.121	[M+H]+	C11H19NO6	2656000	2312600	2436000	3174200	2183500	2537900	2274600	2068300	2407600	1872000	1318800	2216300	1902800	1410600	1966900	2117300	1364000	1629200	1580200	1550400	1583800	2061500	914100	2199500	2282200	2529100	2180400	2178000	2188200	2061000	1994200	1912500	2205100	C08332	-	10530	66465-22-3	-	-
MEDP1241	5-Hydroxy-2-oxo-4-ureido-2,5-dihydro-1H-imidazole-5-carboxylic acid ester	5-羟基-2-氧代-4-脲基-2,5-二氢-1H-咪唑-5-羧酸酯	Organic acid And Its derivatives	有机酸及其衍生物	Organicacid and Its derivatives	有机酸及其衍生物	203	202.034	[M+H]+	C5H6N4O5	26323000	50071000	22797000	26019000	57912000	25998000	35994000	24632000	31131000	29217000	27771000	25370000	22347000	21029000	33076000	23262000	25821000	25301000	24557000	30849000	21118000	21297000	21722000	28928000	24256000	26719000	30849000	28086000	23267000	26875000	29184000	31660000	32363000	C12248	-	443736	-	-	-
MEDP1272	20,26-dihydroxyecdysone	20,26-二羟基蜕皮激素	Hormones and hormone related compunds	激素及激素相关物质	Hormones and hormone related compunds	激素及激素相关物质	497.3	496.304	[M+H]+	C27H44O8	106700000	128020000	87630000	167230000	112520000	142900000	140220000	105480000	145880000	131860000	90202000	165440000	149340000	148810000	149020000	153950000	109370000	120720000	131740000	126850000	149680000	153190000	125200000	156540000	146980000	158950000	148540000	152530000	129540000	137880000	139090000	141060000	141760000	C16500	-	47205796	19458-46-9	-	-
MEDP1276	Guanine	鸟嘌呤	Nucleotide And Its metabolomics	核苷酸及其代谢物	Nucleotide and Its metabolomics	核苷酸及其代谢物	152.056	151.049	[M+H]+	C5H5N5O	133140	386390	118880	345330	263190	301990	764460	569080	744980	796910	503670	474780	601800	650430	835560	438950	472610	487430	473480	383410	418970	292590	294150	583950	655180	369160	282850	564740	484950	533810	445800	539300	343850	C00242	HMDB0000132	764	73-40-5	16235	315
MEDP1280	S-Adenosyl-L-Methionine	S-腺苷蛋氨酸	Amino acid and Its metabolomics	氨基酸及其代谢物	Amino acid derivatives	氨基酸衍生物	399.142	399.144	[M+H]+	C15H22N6O5S	2554800	2939300	1568100	1191500	1568700	971900	7723400	7811900	6595000	8402100	4515200	3647100	5231100	6686000	6544200	6395800	6250100	4231400	4668000	2989900	2395800	4856900	3417800	2164700	4102200	5143600	6213100	5209400	2768400	5084400	4833900	4762200	4853800	C00019	HMDB0001185	16757548	29908-03-0	15414	6064
MEDP1289	Hexanoylcarnitine	己酰基肉碱	FA	脂肪酰类	CAR	酰基肉碱	260.176	259.178	[M+H]+	C13H25NO4	1181700	962100	1257500	940640	1521900	707300	756670	709270	857900	720740	736460	571620	451670	548030	755960	639050	571320	527850	897340	1303600	651530	976410	441830	1366200	627550	652230	543020	651840	574030	656900	781950	838160	848290	-	HMDB0000705	6426853	6418-78-6	70749	5673
MEDP1294	L-Leucyl-L-glycine	L-亮氨酰-L-甘氨酸	Amino acid and Its metabolomics	氨基酸及其代谢物	Small Peptide	小肽	189.114	188.116	[M+H]+	C8H16N2O3	120940	130910	104910	185660	98888	138080	214940	164220	233670	128750	82380	183990	181770	173250	129220	292090	117370	156720	231410	70325	253750	304030	80840	240330	364900	357090	210210	182040	207750	167700	172350	169900	163290	-	-	79070	615-82-7	-	-
MEDP1295	Cytarabine	阿糖胞苷	Nucleotide And Its metabolomics	核苷酸及其代谢物	Nucleotide and Its metabolomics	核苷酸及其代谢物	244.083	243.086	[M+H]+	C9H13N3O5	10010000	16771000	7949700	25074000	14408000	10570000	12048000	8486000	9528000	16586000	17036000	38787000	26103000	15399000	14136000	18958000	16822000	19667000	26106000	35204000	10709000	14032000	27706000	16226000	24023000	14254000	41110000	12751000	12252000	17899000	19126000	18015000	16797000	C02961	HMDB0015122	6253	147-94-4	28680	-
MEDP1307	(2S, 3S) -3-methylphenylalanine	(2S,3S)-3-甲基苯丙氨酸	Amino acid and Its metabolomics	氨基酸及其代谢物	Amino acid derivatives	氨基酸衍生物	180.101	179.095	[M+H]+	C10H13NO2	61344	92688	71906	138890	78165	151300	156400	156310	129540	96093	61258	123410	149230	180880	145440	254490	100900	136910	141860	45373	148600	222020	112490	214900	388870	284860	142320	147380	182500	135820	147770	136120	143710	C20895	-	854352	25488-25-9	-	-
MEDP1319	LysoPC 22:4	溶血磷脂酰胆碱 22:4	GP	甘油磷脂类	LPC	溶血磷脂酰胆碱	572.363	572.363	[M+H]+	C30H55NO7P	3968500	5394200	2613100	10431000	4362100	4609800	5346000	5034400	6871500	5882800	3106100	9907800	7024500	5432800	9118300	6456000	2980800	5054400	4635200	7392400	6526800	5817300	3211200	7886700	6801100	8075000	4985500	8134300	6388400	4961700	6212400	6886900	7364400	-	-	-	-	-	-
MEDP1325	LysoPC 22:6	溶血磷脂酰胆碱 22:6	GP	甘油磷脂类	LPC	溶血磷脂酰胆碱	568.33	568.33	[M+H]+	C30H51NO7P	14519000	10522000	9291500	26874000	8306000	12322000	15949000	13520000	22342000	17110000	9679900	30636000	19954000	19460000	21999000	14437000	11284000	17296000	18277000	18424000	20218000	14551000	9946100	22887000	17552000	18059000	10348000	25657000	15845000	13925000	16797000	19446000	19200000	-	-	-	-	-	-
MEDP1332	LysoPC 20:3	溶血磷脂酰胆碱 20:3	GP	甘油磷脂类	LPC	溶血磷脂酰胆碱	546.347	546.355	[M+H]+	C28H53NO7P	2988500	2177600	1927000	4374400	1602500	2597500	2819100	2012900	3230000	2763300	1557600	4602100	3431400	3382500	3532000	2793400	2201600	2950200	2839400	3439200	3518100	2890800	2399800	3810200	3281600	3272500	2866600	3988900	3556400	2668200	3117000	3758600	3928100	-	-	-	-	-	-
MEDP1334	LysoPC 20:4	溶血磷脂酰胆碱 20:4	GP	甘油磷脂类	LPC	溶血磷脂酰胆碱	544.331	544.331	[M+H]+	C28H51NO7P	35938000	29126000	22961000	59440000	21781000	32018000	38156000	34212000	47805000	42511000	23323000	56012000	48941000	38609000	48314000	38221000	25315000	38683000	40684000	40307000	56986000	41115000	28136000	64833000	45004000	43345000	29879000	59300000	49131000	38667000	43314000	47231000	50696000	-	-	-	-	-	-
MEDP1335	LysoPC 20:5	溶血磷脂酰胆碱 20:5	GP	甘油磷脂类	LPC	溶血磷脂酰胆碱	542.316	542.316	[M+H]+	C28H49NO7P	741800	303110	486160	993740	218170	440920	493090	397650	751190	539230	266000	674140	610980	882000	665470	412680	519240	563200	522990	534160	728770	318140	301790	641540	537250	441340	360720	770910	676640	495090	559100	634010	639510	-	-	-	-	-	-
MEDP1373	Carnitine C22:2	肉碱 C22:2	FA	脂肪酰类	CAR	酰基肉碱	480.405	480.405	[M+H]+	C29H53NO4	174200	152290	120600	315320	123490	212900	295080	118190	198310	232970	95713	366200	207320	219440	184750	207770	144310	160780	186870	225910	251550	261750	270200	259380	162870	160880	247960	240610	200490	215280	197190	222110	224820	-	-	-	-	-	-
MEDP1375	Carnitine C20-OH	肉碱 C20-OH	FA	脂肪酰类	CAR	酰基肉碱	472.3	472.342	[M+H]+	C27H53NO5	55911	274640	39192	86585	250070	54243	127260	156130	132170	335430	252690	134510	110250	177590	777210	103610	93843	108290	75292	231450	65185	86222	31662	150970	134320	296150	78952	184480	139640	122930	160970	184630	197300	-	-	-	-	-	-
MEDP1377	Carnitine C20:1-OH	肉碱 C20:1-OH	FA	脂肪酰类	CAR	酰基肉碱	470.384	470.384	[M+H]+	C27H51NO5	242210	438580	170470	499480	455150	305490	288050	379190	375140	424030	272050	497100	507970	488660	725430	577220	360610	240530	197620	204980	253240	220220	119190	524490	360560	451480	381380	380300	501100	285720	402690	385250	398150	-	-	-	-	-	-
MEDP1380	Carnitine C20:1	肉碱 C20:1	FA	脂肪酰类	CAR	酰基肉碱	454.389	454.389	[M+H]+	C27H51NO4	1945500	3945800	1287900	3951000	4862100	1949000	1160500	1003300	1073400	1584100	1399600	1967600	2315400	1419300	2904600	2802400	1400100	455490	670660	1271800	806910	781460	473810	2433100	1238600	1305900	848720	1279500	1121600	1592900	1808700	1666000	1878700	-	-	-	-	-	-
MEDP1381	Carnitine C20:2	肉碱 C20:2	FA	脂肪酰类	CAR	酰基肉碱	452.4	452.373	[M+H]+	C27H49NO4	767850	1213100	498890	1368500	1547500	712160	510190	479150	559350	622460	562200	900590	1198800	559100	1339500	1241700	492340	202470	289620	324260	347760	364360	174910	963820	500320	573260	337710	554830	476410	554980	717130	795840	807840	-	-	-	-	-	-
MEDP1382	Carnitine ph-C14	肉碱 ph-C14	FA	脂肪酰类	CAR	酰基肉碱	448.342	448.342	[M+H]+	C27H45NO4	663790	493220	398690	626810	520120	428080	703710	570070	873930	656680	391080	462730	459360	1064400	1175000	951460	360010	734560	780350	585690	1383600	899170	394320	1580700	820390	989520	399390	673620	784230	589570	660810	709330	810670	-	-	-	-	-	-
MEDP1384	Carnitine C19:0	肉碱 C19:0	FA	脂肪酰类	CAR	酰基肉碱	442.389	442.389	[M+H]+	C26H51NO4	95823	254360	59269	140880	131270	124690	71102	99652	109700	79140	92044	154310	207170	147930	201480	177780	56372	33506	61425	198120	83643	85747	60022	147400	115480	155520	63220	91788	86983	90123	125510	93444	134760	-	-	-	-	-	-
MEDP1385	Carnitine C17:1:DC	肉碱 C17:1:DC	FA	脂肪酰类	CAR	酰基肉碱	442.4	442.353	[M+H]+	C24H43NO6	979050	994080	878390	1412000	1049100	1556500	2236900	1729400	3132300	2154200	1071300	2430600	2955700	3327800	3346000	3032200	2292100	1306100	4378500	1318900	2016400	5240100	1199800	2617700	1609200	1761900	1790600	1882500	2110100	1713800	2051600	2138100	2263400	-	-	-	-	-	-
MEDP1386	Carnitine C18:2-OH	肉碱 C18:2-OH	FA	脂肪酰类	CAR	酰基肉碱	440.337	440.337	[M+H]+	C25H45NO5	303530	206880	277260	244980	250100	414930	535450	504010	816660	490640	211990	448770	619170	801490	916790	607900	542000	419050	1002200	186710	452290	1560300	326830	712120	299130	371900	248770	429340	479870	408990	445890	513950	508320	-	-	-	-	-	-
MEDP1389	Carnitine C18:0	肉碱 C18:0	FA	脂肪酰类	CAR	酰基肉碱	428.337	428.337	[M+H]+	C25H49NO4	20210000	44887000	12780000	34902000	42179000	21893000	17417000	20710000	27947000	30956000	27401000	36860000	43410000	30023000	66752000	42135000	19185000	12513000	17690000	41746000	21259000	16271000	11812000	31821000	17926000	27646000	13486000	18975000	18088000	24321000	28026000	26509000	26948000	-	-	-	-	-	-
MEDP1391	Carnitine C18:2	肉碱 C18:2	FA	脂肪酰类	CAR	酰基肉碱	424.342	424.342	[M+H]+	C25H45NO4	746910	681070	506990	786790	680290	676320	813260	498030	546770	1019600	585380	594520	771270	905870	1057300	994230	422010	443160	738620	685890	960570	1328600	664050	1114700	603160	699750	427530	903860	563990	625280	641870	865030	803180	-	-	-	-	-	-
MEDP1392	Carnitine C18:3	肉碱 C18:3	FA	脂肪酰类	CAR	酰基肉碱	422.327	422.327	[M+H]+	C25H43NO4	28400	13705	16483	11600	24612	17763	25243	23217	60280	20311	17141	15655	15904	43144	34334	13139	25129	37396	36238	18754	17014	66945	22801	46312	15738	21080	12257	22393	35600	14472	27588	30008	25545	-	-	-	-	-	-
MEDP1394	Carnitine C15:DC	肉碱 C15:DC	FA	脂肪酰类	CAR	酰基肉碱	416.339	416.339	[M+H]+	C22H41NO6	2737100	4264200	2475300	5373000	3990800	4527600	5821700	6512200	10764000	6920600	3447100	7712900	7697000	8562000	11759000	8911000	6996000	5930200	9581800	4071600	5087200	7941100	2752100	7498500	4622100	6767700	7113400	6169700	7432300	4816200	6186500	6733900	6361000	-	-	-	-	-	-
MEDP1395	Carnitine C17:0	肉碱 C17:0	FA	脂肪酰类	CAR	酰基肉碱	414.358	414.358	[M+H]+	C24H47NO4	220140	658950	187880	485060	497200	509260	315720	358450	473790	476510	321550	618950	824660	556920	890360	1060500	368310	178510	376010	617420	390350	478830	354950	510890	321510	474610	223650	349280	260520	308400	459670	477910	528190	-	-	-	-	-	-
MEDP1398	Carnitine C16:1	肉碱 C16:1	FA	脂肪酰类	CAR	酰基肉碱	398.326	398.326	[M+H]+	C23H43NO4	185100	245880	113360	293210	223890	252870	345140	345440	770840	384490	156480	322790	374910	486840	586830	365830	466530	305640	470260	215740	258710	407010	127990	465510	194500	398870	485610	334920	423100	327280	373980	350430	295150	-	-	-	-	-	-
MEDP1399	Carnitine C16:2	肉碱 C16:2	FA	脂肪酰类	CAR	酰基肉碱	396.313	396.313	[M+H]+	C23H41NO4	38915	35004	26858	61469	56117	37452	55053	52725	45090	48811	47947	34139	50573	46492	58217	56169	39900	31922	59290	61660	78951	73126	43682	100570	66174	53380	41380	73421	57014	44559	50213	46120	53722	-	-	-	-	-	-
MEDP1400	Carnitine C16:3	肉碱 C16:3	FA	脂肪酰类	CAR	酰基肉碱	394.295	394.295	[M+H]+	C23H39NO4	9378.7	10910	7285.7	9776.3	11461	8922.6	16823	17428	20430	9866.3	14975	6947.5	14785	16143	18335	18856	9891.8	25131	39454	52783	38949	29123	19536	51801	35575	24734	19495	25813	16382	17489	18633	20987	18992	-	-	-	-	-	-
MEDP1401	Carnitine C14-OH	肉碱 C14-OH	FA	脂肪酰类	CAR	酰基肉碱	388.307	388.307	[M+H]+	C21H41NO5	881990	1342800	865770	1617400	972710	1661500	2446500	2386400	4576800	2212300	1212300	2417900	1911000	3166100	3094400	2628500	2491600	2215000	4130400	2839500	1939800	4397200	1351300	3051000	1713900	2310000	2879400	2345800	2774400	1854100	2183300	2332700	2315800	-	-	-	-	-	-
MEDP1404	Carnitine C14:2-OH	肉碱 C14:2-OH	FA	脂肪酰类	CAR	酰基肉碱	384.274	384.274	[M+H]+	C21H37NO5	78306	60904	91039	114460	61096	114190	190210	162130	205790	167660	115430	198330	194030	216650	286540	243920	138650	172930	461160	119100	277610	568720	154740	432780	168000	160530	135870	199330	165830	163100	217570	202680	211430	-	-	-	-	-	-
MEDP1405	Carnitine C14:0	肉碱 C14:0	FA	脂肪酰类	CAR	酰基肉碱	372.313	372.313	[M+H]+	C21H41NO4	1248700	1783100	1098700	2664000	1941200	1897100	2268100	1465700	2775300	2077600	1630100	2030700	2403700	2974900	2974500	3214500	2008100	1365500	3008600	5570500	2409600	2932600	1545200	3637500	2473200	2453500	2015600	2739600	2134700	1948100	2260000	2490800	2532000	-	-	-	-	-	-
MEDP1406	Carnitine C14:1	肉碱 C14:1	FA	脂肪酰类	CAR	酰基肉碱	370.297	370.297	[M+H]+	C21H39NO4	85955	126780	80358	124280	147390	95689	171430	125080	162270	138320	162690	135090	140810	181910	162760	145850	100770	121160	306780	309710	337890	291840	202210	346170	233560	207310	222740	253300	125740	141230	183110	190410	180260	-	-	-	-	-	-
MEDP1407	Carnitine C14:2	肉碱 C14:2	FA	脂肪酰类	CAR	酰基肉碱	368.279	368.279	[M+H]+	C21H37NO4	23592	28152	20571	23047	42225	21695	42569	35761	32395	28989	38934	33454	35794	29162	40317	28438	22497	35674	45085	43730	67763	52554	28626	57985	48612	37702	28311	54238	34961	33251	35585	35547	37132	-	-	-	-	-	-
MEDP1409	Carnitine C12-OH	肉碱 C12-OH	FA	脂肪酰类	CAR	酰基肉碱	360.3	360.276	[M+H]+	C19H37NO5	385520	500010	412770	675610	352780	659360	1098800	1161900	1838900	1010900	582460	1089100	897320	1197500	1349100	1163400	909990	1108400	1530300	1000200	889690	1435400	633540	1503800	801880	946430	1024600	877320	994100	764610	947650	985490	983870	-	-	-	-	-	-
MEDP1410	Carnitine C11:DC	肉碱 C11:DC	FA	脂肪酰类	CAR	酰基肉碱	360.3	360.276	[M+H]+	C18H33NO6	355250	459180	401750	680880	367810	682310	1072200	1135600	1701200	977860	582700	1060700	887900	1187200	1353900	1090300	939200	1101400	1468600	960220	885190	1404400	598240	1570200	821020	960550	1041400	907470	1023600	810850	965380	1015000	945950	-	-	-	-	-	-
MEDP1411	Carnitine C13:0	肉碱 C13:0	FA	脂肪酰类	CAR	酰基肉碱	358.259	358.259	[M+H]+	C20H39NO4	22789	42394	20806	46289	42348	36808	93892	66067	122370	58317	82371	53946	36005	80089	95845	52395	24070	32732	29596	45019	15851	31840	13360	68185	55074	63044	35671	79752	42927	31513	47676	62260	41759	-	-	-	-	-	-
MEDP1415	Carnitine C9:DC	肉碱 C9:DC	FA	脂肪酰类	CAR	酰基肉碱	332.2	332.2	[M+H]+	C16H29NO6	20314	14199	23583	17169	12120	31363	19807	16575	18150	17853	15617	11340	12947	11941	8011.2	41852	26517	10419	45834	45727	51799	104610	35499	161030	119840	107400	145340	13610	66465	27359	47623	38988	42119	-	-	-	-	-	-
MEDP1418	Carnitine C11:1	肉碱 C11:1	FA	脂肪酰类	CAR	酰基肉碱	328.248	328.248	[M+H]+	C18H33NO4	48761	79881	36464	123160	60057	95405	133450	69911	195560	54261	139440	59091	47817	103950	84492	80869	46797	33752	113120	288990	26044	72427	29274	173770	196100	112470	85840	141950	96193	64575	98384	106440	90671	-	-	-	-	-	-
MEDP1419	Carnitine C10:0	肉碱 C10:0	FA	脂肪酰类	CAR	酰基肉碱	316.25	316.25	[M+H]+	C17H33NO4	74487	93447	82634	125430	89255	93565	143650	149040	176000	158540	179860	101580	91082	74822	216120	124920	118970	147130	173560	397340	152850	172980	73067	171350	114350	151660	108670	170570	166410	112810	139680	156070	155690	-	-	-	-	-	-
MEDP1422	Carnitine C8-OH	肉碱 C8-OH	FA	脂肪酰类	CAR	酰基肉碱	304.2	304.2	[M+H]+	C15H29NO5	298380	468880	288390	653840	479180	544980	741510	781790	1038500	696110	646510	728390	635020	679970	1036500	788120	537050	740420	888760	898950	695860	997750	347320	1215700	1144600	1128500	864790	889680	922180	512510	722030	759890	750060	-	-	-	-	-	-
MEDP1424	Carnitine C9:0	肉碱 C9:0	FA	脂肪酰类	CAR	酰基肉碱	302.2	302.233	[M+H]+	C16H31NO4	23557	16339	23479	22325	18340	33585	55242	37394	67482	54059	50649	11855	23073	11393	40403	35344	24549	29592	56025	27991	23921	71588	31676	35266	34507	32261	17237	24308	29834	23645	25503	28514	37594	-	-	-	-	-	-
MEDP1426	Carnitine C6:DC	肉碱 C6:DC	FA	脂肪酰类	CAR	酰基肉碱	290.2	290.2	[M+H]+	C13H23NO6	11121	27801	23095	44650	22422	37703	33296	23844	38140	16233	19965	27176	13670	52473	35117	35918	26489	115850	1204600	454970	94960	1081900	128860	302310	69626	75660	48095	47686	122400	106990	148730	132020	156000	-	-	-	-	-	-
MEDP1427	Carnitine C8:0	肉碱 C8:0	FA	脂肪酰类	CAR	酰基肉碱	288.144	288.144	[M+H]+	C15H29NO4	122660	106950	117390	187550	146780	138590	133310	121150	136910	153290	154980	81971	89164	67167	178550	127820	99378	105380	155570	325120	129630	198760	76539	159390	100590	132630	93492	113300	108980	89391	132710	141930	154400	-	-	-	-	-	-
MEDP1428	Carnitine C8:1	肉碱 C8:1	FA	脂肪酰类	CAR	酰基肉碱	286.201	286.201	[M+H]+	C15H27NO4	296490	271880	252920	360790	254080	262190	384400	364400	582830	289540	219700	306980	183510	217410	250370	207480	296440	290710	290240	302670	244610	223410	106530	359440	389450	418540	307740	483720	371270	228710	284250	324360	325620	-	-	-	-	-	-
MEDP1429	Carnitine C5:DC	肉碱 C5:DC	FA	脂肪酰类	CAR	酰基肉碱	276.181	276.181	[M+H]+	C12H21NO6	84608	115520	67911	199850	115880	161140	207880	177910	218880	153640	209670	139590	115530	113730	135720	198150	118880	70480	134220	121980	68339	92487	67937	199620	188600	135300	129940	146290	142560	130630	151540	124490	143300	-	-	-	-	-	-
MEDP1430	Carnitine C7:0	肉碱 C7:0	FA	脂肪酰类	CAR	酰基肉碱	274.165	274.165	[M+H]+	C14H27NO4	24254	19432	39807	24872	49858	23174	18144	14214	26841	13090	10593	9596.8	9590.4	5034.8	10899	8478.8	7170.6	14214	24505	20874	13328	24652	9916.3	24123	12544	12212	7661.5	11146	12042	16682	15959	18236	18884	-	-	-	-	-	-
MEDP1432	Carnitine C7:1	肉碱 C7:1	FA	脂肪酰类	CAR	酰基肉碱	272.186	272.186	[M+H]+	C14H25NO4	29443	39154	23763	22741	39944	19309	29726	28082	46846	18628	14487	30081	15524	22229	27649	14084	38718	22173	44689	29690	37285	26272	16380	42530	34944	39769	16268	63388	39433	23347	29073	39535	32835	-	-	-	-	-	-
MEDP1433	Carnitine ph-C1	肉碱 ph-C1	FA	脂肪酰类	CAR	酰基肉碱	266.139	266.139	[M+H]+	C14H19NO4	83160	155660	87846	111040	158050	82948	114890	77732	122560	72057	61993	86145	65568	73823	91876	59919	38720	69646	53735	67201	107270	73983	22659	119040	105070	138190	70223	140000	110670	67393	90156	87215	97884	-	-	-	-	-	-
MEDP1434	Carnitine C4:DC	肉碱 C4:DC	FA	脂肪酰类	CAR	酰基肉碱	262.128	262.128	[M+H]+	C11H19NO6	384850	176850	302740	278440	138720	213260	305440	214270	286450	233580	131790	247400	169790	855170	207380	197560	174750	284240	750010	1150700	1549100	1461400	795390	281400	308830	400910	352290	355620	275330	476050	491930	431690	452070	-	-	-	-	-	-
MEDP1437	Carnitine C6:0	肉碱 C6:0	FA	脂肪酰类	CAR	酰基肉碱	260.176	260.186	[M+H]+	C13H25NO4	1181700	962100	1257500	940640	1521900	707300	756670	709270	857900	720740	736460	571620	451670	548030	755960	639050	571320	527850	897340	1303600	651530	976410	441830	1366200	627550	652230	543020	651840	574030	656900	781950	838160	848290	-	HMDB0000756	-	-	84834	3548
MEDP1440	Carnitine C5:0	肉碱 C5:0	FA	脂肪酰类	CAR	酰基肉碱	246.17	246.17	[M+H]+	C12H23NO4	21660000	31845000	20953000	14443000	34110000	15322000	15011000	12196000	17972000	19832000	9987700	21318000	25528000	7079000	21785000	12222000	4810900	18730000	3820700	9509600	27594000	11894000	2588600	14777000	11854000	16799000	25352000	11669000	15363000	13880000	16177000	17122000	18464000	-	-	-	-	-	-
MEDP1441	Carnitine C5:1	肉碱 C5:1	FA	脂肪酰类	CAR	酰基肉碱	244.154	244.154	[M+H]+	C12H21NO4	126350	158990	104110	153110	149820	97554	120910	112360	229880	132800	71289	149200	77246	75683	162230	104160	70228	95586	118680	116160	127530	103810	27150	198980	150600	184940	89896	258820	133570	108990	140420	118000	120180	-	HMDB0002366	-	-	85520	-
MEDP1442	Carnitine C4:0	肉碱 C4:0	FA	脂肪酰类	CAR	酰基肉碱	232.154	232.154	[M+H]+	C11H21NO4	54632000	45701000	78385000	50353000	74591000	23910000	37064000	32910000	45628000	34889000	31438000	31237000	28549000	19215000	34703000	21352000	15654000	25073000	20236000	32846000	26291000	17345000	8889200	39899000	14514000	22862000	25509000	22071000	24392000	27247000	33554000	33043000	35898000	-	HMDB0002013	-	-	21949	6436
MEDP1444	Octapentaenoic acid	十八碳五烯酸	FA	脂肪酰类	FFA	游离脂肪酸	275.2	274.193	[M+H]+	C18H26O2	136100	80516	72918	200070	49677	155630	77633	55813	192220	97361	35958	141140	103410	226190	52075	86977	119920	100930	97612	154220	165950	156350	111760	115280	108190	149380	112440	138280	188540	129060	120350	119340	130350	-	-	-	-	-	-
MEDP1446	Octadecadienamide	十八碳二烯酰胺	Alcohol and amines	醇、胺类	Amines	胺类	280.264	279.256	[M+H]+	C18H33NO	80110	43845	72811	152000	71783	117350	69611	90064	78644	25009	79587	71676	120050	84649	42036	86556	37624	100910	63159	66340	69158	47611	46884	92194	42122	61968	77918	105720	80520	45748	38795	35444	39709	-	-	-	-	-	-
MEDP1457	Tetracosaenoic acid	二十四碳八烯酸	FA	脂肪酰类	FFA	游离脂肪酸	367.226	366.219	[M+H]+	C24H30O3	70724	160790	61236	157950	140780	135130	157390	99706	112680	160030	71531	146790	180430	89974	145490	174230	95315	57105	155960	60749	139180	156220	131710	145270	208400	158000	274290	170150	123580	128260	123930	145110	141140	-	-	-	-	-	-
MEDP1458	Docosaenoic acid	二十二碳七烯酸	FA	脂肪酰类	FFA	游离脂肪酸	327.2	326.224	[M+H]+	C22H30O2	7221500	15787000	5638900	13470000	15624000	10170000	11215000	10849000	15172000	14902000	8596900	16677000	19430000	12032000	18589000	14443000	8646200	8054700	11088000	6074500	14205000	12457000	8412200	14771000	19403000	15977000	12512000	14426000	13224000	13255000	12861000	13197000	12939000	-	-	-	-	-	-
MEDP1462	EPA [5Z,8Z,11Z,14Z,17Z-eicosapentaenoic acid]	二十碳五烯酸	Oxidized lipids	氧化脂质	Oxidized lipids	氧化脂质	303.2	302.224	[M+H]+	C20H30O2	24264000	45480000	22809000	46960000	44657000	42819000	51853000	39696000	38242000	48520000	29397000	50483000	54580000	33218000	47388000	46793000	26457000	27142000	41351000	22445000	55143000	51141000	40982000	54701000	63190000	50550000	50861000	49396000	41147000	44235000	42526000	43379000	43884000	C06428	HMDB0001999	446284	10417-94-4	28364	6423
MEDP1463	Eicosahexaenoic acid	二十碳六烯酸	FA	脂肪酰类	FFA	游离脂肪酸	301.2	300.208	[M+H]+	C20H28O2	198850	62055	179740	95428	71392	81005	85326	69476	55600	66834	66181	84679	63593	22038	67918	42920	39086	69730	40418	81601	61487	39489	42036	76726	73997	62323	40773	54239	49859	70098	66586	72968	77927	-	-	-	-	-	-
MEDP1466	N-Carbamoyl-L-aspartate	N-氨基甲酰基L-天冬氨酸	Amino acid and Its metabolomics	氨基酸及其代谢物	Amino acid derivatives	氨基酸衍生物	177	176.13	[M+H]+	C5H8N2O5	15771	18263	17528	21498	20196	62346	38601	58791	65405	23798	28091	27600	58194	119810	47438	112260	126820	43008	89816	36810	100950	95235	104490	67058	114620	72848	81217	15715	57601	48476	51914	60504	50823	C00438	HMDB0000828	93072	13184-27-5	15859	5791
MEDP1468	D-panthenol	D-泛醇	Alcohol and amines	醇、胺类	Alcohols	醇类	206	205.25	[M+H]+	C9H19NO4	13371	77777	9	44758	78849	19177	20157	15250	19509	53875	24007	36021	34264	12635	45327	16543	5490.7	9	21154	25686	17256	37154	8499.4	34971	59496	61919	55275	38780	20874	33296	35391	26853	26190	-	-	131204	81-13-0	-	-
MEDP1472	1-Methyl-6-oxo-1,6-dihydropyridine-3-carboxamide	1-甲基-6-氧代吡啶-3-甲酰胺	Heterocyclic compounds	杂环化合物	Pyridine and pyridine derivatives	吡啶及其衍生物	153	152.059	[M+H]+	C7H8N2O2	3694200	1742800	2390200	1588200	2277000	1502600	4358500	1637900	6303000	3267300	714030	1455300	1274900	2203900	1219700	1145900	971930	1265000	805630	1134600	2005100	2761200	1516600	1812200	1602600	1234300	763590	1349500	1266300	1951600	1847900	1922600	2118100	-	HMDB0004193	69698	701-44-0	27410	7025
MEDP1476	5-Methoxytryptamine	5-甲氧基色胺	Alcohol and amines	醇、胺类	Amines	胺类	191	190.111	[M+H]+	C11H14N2O	21818	25011	14683	24838	16323	13812	19025	23286	24003	24634	13529	24919	24647	20058	26249	23733	19183	19828	22706	21747	26892	26442	15853	21931	24411	34485	17950	27814	29825	19696	16989	30519	19452	C05659	HMDB0004095	1833	608-07-1	2089	7015
MEDP1480	Anserine	鹅肌肽	Amino acid and Its metabolomics	氨基酸及其代谢物	Small Peptide	小肽	241	240.122	[M+H]+	C10H16N4O3	240160	88950	162430	134130	135830	205120	165690	198940	138180	119060	99284	137530	155250	108510	109130	211550	132840	160660	125500	77237	175600	110410	111520	210020	132500	122260	156150	88851	260930	175080	135530	116380	150530	C01262	HMDB0000194	112072	584-85-0	18323	5209
MEDP1488	SDMA	(S)-2-氨基-5-((双(甲基氨基)亚甲基)氨基)戊酸	Organic acid And Its derivatives	有机酸及其衍生物	Organicacid and Its derivatives	有机酸及其衍生物	203	202.25	[M+H]+	C8H18N4O2	7886400	11886000	6310800	16497000	11037000	12329000	16174000	11015000	18323000	13546000	9686800	15709000	19870000	9447300	11577000	16331000	9519800	12469000	8304200	4571200	15771000	12459000	10282000	18071000	19491000	19212000	10287000	11495000	13912000	13214000	12151000	13526000	13063000	-	HMDB0003334	169148	30344-00-4	25682	6891
MEDP1490	Cis-4-Hydroxy-D-Proline	顺式4-羟基-D-脯氨酸	Amino acid and Its metabolomics	氨基酸及其代谢物	Amino acid derivatives	氨基酸衍生物	132	131.058	[M+H]+	C5H9NO3	2706600	2111200	2713000	3792000	2023400	3760400	3335200	3432500	3117600	3380800	3196200	3102700	4102800	3934000	4211200	5501200	4409900	3297700	4812500	2911400	4316900	6868600	4969400	2956500	9095000	6589400	3640100	3778000	2875500	3458500	4035000	3704400	4308200	C03440	HMDB0060460	440014	2584-71-6	16231	-
MEDP1493	N6-methyladenosine	N6-甲基腺苷	Nucleotide And Its metabolomics	核苷酸及其代谢物	Nucleotide and Its metabolomics	核苷酸及其代谢物	282	281.112	[M+H]+	C11H15N5O4	219760	264130	207230	285360	319200	275310	415450	190390	421080	535590	190300	344390	372470	212120	233550	288180	261950	361220	255550	240710	307520	227480	194990	496120	336180	185500	278550	259930	327190	234570	309500	338110	312080	-	HMDB0004044	102175	1867-73-8	21891	-
MEDP1494	N-Acetyl-D-Galactosamine	N-乙酰基-D-半乳糖胺	Alcohol and amines	醇、胺类	Amines	胺类	222	221.09	[M+H]+	C8H15NO6	146440	154730	134290	140200	182150	90199	116600	125440	215150	161500	92606	167690	72079	142170	170890	72993	116130	144310	108510	88768	73833	88057	103360	133820	70262	148390	116790	120770	97325	117210	120650	118560	122780	C01132	HMDB0000212	92164	1811-31-0	40356	5222
MEDP1496	L-2-Aminobutyric acid	L-2-氨基丁酸	Organic acid And Its derivatives	有机酸及其衍生物	Organicacid and Its derivatives	有机酸及其衍生物	104	103.063	[M+H]+	C4H9NO2	43157000	33205000	38503000	52340000	32994000	51937000	48647000	41203000	61736000	53065000	32301000	60329000	64833000	52218000	49374000	59704000	43566000	52480000	51021000	36216000	78599000	62264000	46294000	59104000	70055000	76321000	52217000	48122000	63656000	49347000	53334000	56283000	56806000	-	HMDB0000452	80283	1492-24-6	35619	12
MEDP1498	8-Azaguanine	8-氮鸟嘌呤	Nucleotide And Its metabolomics	核苷酸及其代谢物	Nucleotide and Its metabolomics	核苷酸及其代谢物	153	152.11	[M+H]+	C4H4N6O	31407000	45991000	29720000	58611000	45308000	43248000	49134000	35860000	41882000	41640000	35523000	56485000	48991000	33830000	41371000	45294000	33208000	44192000	31871000	27528000	39212000	39039000	34208000	57951000	44525000	47976000	36925000	44091000	41184000	45160000	40886000	38865000	44043000	-	-	135403646	134-58-7	-	-
MEDP1499	All trans-Retinal	全反式视黄醛	CoEnzyme and vitamins	辅酶和维生素	CoEnzyme and vitamins	辅酶和维生素	285	284.214	[M+H]+	C20H28O	12351	18415	9298.7	22720	14494	17999	15497	8004.9	17977	9202.1	7508.8	16227	15168	11756	13265	9155.3	7090	13908	4945.9	8617.7	15267	10546	8979.6	11432	16522	12901	9557.4	12597	10601	12858	12189	11811	11820	C00376	HMDB0001358	638015	116-31-4	17898	-
MEDP1500	16-Dehydroprogesterone	16-去氢黄体酮	Hormones and hormone related compunds	激素及激素相关物质	Hormones and hormone related compunds	激素及激素相关物质	313	312.209	[M+H]+	C21H28O2	34617	41756	31822	82020	38029	52532	60700	37400	57004	64682	37837	81178	65068	64742	56801	50743	42282	48322	54941	56421	68416	65223	55439	65482	42417	56681	60526	67894	51114	46141	54558	61169	60404	C03207	HMDB0000995	101964	1096-38-4	18204	5926
MEDP1501	Isocytosine	异胞嘧啶	Nucleotide And Its metabolomics	核苷酸及其代谢物	Nucleotide and Its metabolomics	核苷酸及其代谢物	112	111.1	[M+H]+	C4H5N3O	495010	1809500	553990	3097600	1091800	1223900	2227100	1524200	1796700	1971900	2158600	3446200	3365000	1817900	2693500	2553900	2279300	2524400	2800100	2289600	2029800	1637600	2848800	1853400	2764400	2119300	2916000	2527600	1623000	2485200	1881900	1693700	2420400	-	-	66950	108-53-2	-	-
MEDP1506	Leu-Val	L-亮氨酰-L-缬氨酸	Amino acid and Its metabolomics	氨基酸及其代谢物	Small Peptide	小肽	231	230.163	[M+H]+	C11H22N2O3	36258	28251	20853	50135	24884	90618	87940	144060	126100	77270	61488	93648	67162	146010	147470	146940	86288	96120	118230	238910	104760	169410	62327	121100	168380	135670	93040	103120	90808	102930	103880	118650	87716	-	-	6993116	13588-95-9	-	-
MEDP1508	Phe-Met	L-苯丙氨酰-L-蛋氨酸	Amino acid and Its metabolomics	氨基酸及其代谢物	Small Peptide	小肽	297	296.119	[M+H]+	C14H20N2O3S	42953	58022	36842	92434	86338	78404	39597	29740	36210	66253	45446	62051	64575	25709	34166	47747	26224	24193	25382	63790	56163	36463	21621	57856	64294	51146	40344	32973	32708	44958	49382	50001	47208	-	-	7010506	15080-84-9	-	-
MEDP1509	Glu-Met	谷氨酰-蛋氨酸	Amino acid and Its metabolomics	氨基酸及其代谢物	Small Peptide	小肽	279	278.094	[M+H]+	C10H18N2O5S	470560	471580	413930	843740	549890	663520	747630	390510	636240	714810	297460	575670	678580	254440	464900	895950	306650	255590	361680	457530	719360	700330	403610	637630	834820	645390	605990	395630	316930	503490	470230	548390	549930	-	HMDB0028825	6426949	4423-22-7	73507	-
MEDP1511	Met-Glu	L-蛋氨酸-L-谷氨酸	Amino acid and Its metabolomics	氨基酸及其代谢物	Small Peptide	小肽	279	278.094	[M+H]+	C10H18N2O5S	121540	125470	111260	184010	136870	153690	184690	81130	165930	167690	90847	123660	153360	55830	91461	205160	69131	50690	89167	108710	146640	166750	108110	166980	202130	153870	151110	83246	72053	113490	111730	127910	145060	-	-	7015689	14517-44-3	-	-
MEDP1512	Phe-Val	苯丙氨酰-缬氨酸	Amino acid and Its metabolomics	氨基酸及其代谢物	Small Peptide	小肽	265	264.147	[M+H]+	C14H20N2O3	31070	32048	25712	33333	32487	79580	62585	106500	86140	45552	38997	59703	59606	118190	113060	146420	62232	69722	94912	90290	93121	171390	46105	115320	116980	95041	78989	60594	58059	80912	60598	81037	84702	-	HMDB0029008	4096934	-	-	-
MEDP1513	Carnitine C9:1	肉碱 C9:1	FA	脂肪酰类	CAR	酰基肉碱	300.217	299.21	[M+H]+	C16H29NO4	45172	49896	28377	76168	36139	41311	62459	18510	78499	37968	31064	23096	22770	34486	35861	31738	27775	26601	34224	41297	27623	33803	11902	59214	42724	39976	32029	63671	40167	22703	36264	33625	39948	-	-	-	-	-	-
MEDP1514	Carnitine C9:0 Isomer1	肉碱 C9	FA	脂肪酰类	CAR	酰基肉碱	302.233	301.225	[M+H]+	C16H31NO4	26188	17067	15268	25201	16960	32256	60517	46435	52603	45844	41629	17392	26365	8537.9	47794	32736	25172	30004	46058	31665	31421	55429	36067	27901	34206	25767	19743	28774	33596	24788	34560	37608	40626	-	-	-	-	-	-
MEDP1518	Carnitine C10:0 Isomer1	肉碱 C10	FA	脂肪酰类	CAR	酰基肉碱	316.248	315.241	[M+H]+	C17H33NO4	178860	180860	154370	230400	157540	180410	298170	271820	379130	314170	301080	187530	207420	147400	427790	200110	231810	288850	337490	939890	290340	294060	168700	264730	234540	316180	176320	288030	295730	213780	261440	278500	295980	-	-	-	-	-	-
MEDP1523	Carnitine C15	肉碱 C15	FA	脂肪酰类	CAR	酰基肉碱	386.327	385.319	[M+H]+	C22H43NO4	96761	138780	68719	188530	148240	246960	261890	114390	206780	286700	130260	173920	269930	185880	238150	659140	290020	77654	378830	223110	197720	453370	283510	366570	151690	205520	114470	204360	151370	206100	213180	239440	247450	-	-	-	-	-	-
MEDP1525	Carnitine C14:2:DC	肉碱 C14:2:DC	FA	脂肪酰类	CAR	酰基肉碱	398.254	397.246	[M+H]+	C21H35NO6	345190	458970	323400	639040	438290	522760	846420	650270	1713900	740290	292240	571310	848470	944540	1279700	963770	949870	593100	824510	498680	518440	662920	320240	863160	419170	704740	880990	752450	860580	605550	641800	692050	711460	-	-	-	-	-	-
MEDP1526	Carnitine C16:2-OH	肉碱 C16:2-OH	FA	脂肪酰类	CAR	酰基肉碱	412.306	411.298	[M+H]+	C23H41NO5	98728	73737	98569	94068	84785	114950	254090	261890	363360	197380	97970	159960	196340	233580	273410	259490	187920	172160	560570	159610	213440	747930	156900	272720	187120	213640	216170	164930	228250	171460	222080	230530	214670	-	-	-	-	-	-
注：Index：迈维ID；Compounds：物质英文名称；物质：物质中文名称；Class I：物质英文一级类别；物质一级分类：物质中文一级类别；Class II：物质英文二级类别；物质二级分类：物质中文二级类别；Q1 (Da)：物质经电喷雾离子源加上离子之后的母离子分子量；Molecular Weight：相对分子质量；Ionization model：电离模式（M+H为带正电，M-H为带负电）；Formula：物质分子式；mix：混样相对含量；mix之后各列:各样本所有物质的相对含量；cpd_ID：物质KEGG数据库编号；HMDB：物质HMDB数据库编号；Pubchem CID：物质PubChem数据库编号；CAS：物质的CAS号；ChEBI：物质ChEBI数据库编号；Metlin：物质Metlin数据库编号；CAS：物质CAS号；kegg_map：KEGG数据库信号通路编号。
[truncated: 1 more columns]
